# Supplementary material for: Fake IDs? Widespread misannotation of DNA transposons as a general transcription factor
Source: Genome Biol. 2023 Nov 13;24:260. doi: 10.1186/s13059-023-03102-9 (PMC10641963; doi:10.1186/s13059-023-03102-9)
Supplement: Supplementary file 3 — Additional file 3. Text file of multiple alignment of mammalian GTF2IRD2/2A to predicted GTF2IRD2/2A sequences in vertebrates [file 13059_2023_3102_MOESM3_ESM.txt]

>Mus_musculus
------------------------------------------------------------
------------------------------------------------------------
------------------------------------------MAQVAVTTQPT-DE-PSD
GRMVVTFLMSALESM---CKELAKSKAEVAC-----------------------------
--------IAVYETD---------------------------------------------
----------------------VYVVGTERGCAFVNARQDLQ------------------
------------KDFAQHCQGEGLPEEKPLCLGN--G-EACPGEAQLLRRAVQDHFCLCY
RKALGTTAMVPVPYEQMLQDEAAVVVRGLPEGLAFQHPDNYSLATLKWILENKAGISFAV
KRPFLGAESQL-------------GGLGMVTDAGRPTVPPNDSYGPVSVKTEPMEDSGTS
PRAAAMLIKTESE---DPNYNVCNVQGSQHF---------SASSDVTGMELPS---EEST
RMVAL-ETNEDPETEVKMEGNASPSNLVNSAAGVEDLRIIQVTVADNEKERLSGLEKIKQ
LREQVNDLFSRKF--GEAIGVDFPVKVPYRKITFNPGCVVIDGMPPGVVFKAPGYLEIS-
--SMRRILDAADFIKFTVIRPLPGLELSNVGKRKID-----------------QEGRV--
FQEKWERAYFFV--EVQNIPT-CLI-CKQSV--SVSKEYNLRRHYQTNH---SRHYDQYS
GQAREEKLRELKRGL---------------------------------------------
RKYLLGASEIV---CPE--QPF-----PNASPPTN-SAVQPAEEVAGSLWEKLRQKIRSF
V---AYSIAIDEITDINDTTQLAIFIRGVDDNF-DVSEELLDTVPMT-GAKSGNEIFLRV
EKSLKKFSIDWSKLVSVASTGTPAMMDANSGLVTKLRARAASCCK-GADLKSVRCIIHPE
WLCAQKL--------RMGHVMDVVVDSVNWICS--RGLNHGDFTTLLYELDSQ-YGSLLY
HTALKWLGRGLVLRRFFESLEEIDSFMS---------SRGKPV-PQLSSRDWILDLAFLV
DMTTHLNTLDASLQ-------------------------GHSQIVTQMYDFIRAFLAKLC
LWETHL---ARNNLAHFPTLKSV--------SR-SESDGLNYIPKIVELKAEFQRRLSDF
KSCESELTLFSSPF-STTIDSV--------------REELQMEVIDLQCNTVLRTKYDKV
GVP-------------------------------DFYK----------------HLWS-S
YPKYRSHCARMLSMFSSTHICEQLFSILKLSK---------------------------K
EAQWGAALQVAT------------------------------------------------
------------------------------------------------------------
------------------------------------------------------------
------------------------------------------------------------
------------------------------------------------------------
------------------------------------------------------------
------------------------------------------------------------
----
>Mus_caroli
------------------------------------------------------------
------------------------------------------------------------
------------------------------------------MAQVAETTQPT-DE-PSD
GRMVVTFLVSALESM---CKELAKSKAEVAC-----------------------------
--------IAVYETD---------------------------------------------
----------------------VYVVGTERGCAFVNARQDLQ------------------
------------KDFAQHCQGEGLPEEKPLCLGN--G-EACPGEAQLLRRAVQDHFCLCY
RKALGTTAMVPVPYEQMLQDEAAVVVQGLPEGLAFQHPDSYSLATLKWILENKARISFVV
KRPFLGAESQL-------------GGLGMVTDAGRPTVPPNDSYGPVSVKTEPMEDSGTS
PRAAAMLIKTESE---DPDYNSCNVQ-------------------------------EST
PMVSL-ETNEDPETEVKMEGNANPSNLVNSAAGVEDLRIVQVTVAGGDIHLMSSLKKKKK
TKAQRHPVYPAPLITGEAIGVDFPVKVPYRKITFNPGCVVIDGMPPGVVFKAPGYLEIS-
--SMRRILDAADFIKFTVIRPLPGLELSHVGKRKID-----------------QEGRV--
FQEKWERAYFFM--EVQNIPT-CLI-CKQSV--SVSKEYNLRRHYQTNH---SRHYDQYL
GQAREEKLRELKRGL---------------------------------------------
RKYLLGASEIV---CPE--QPF-----PNASPPTN-SAVQPMEEVAGSLWEKLRQKIRSF
V---AYSIAIDEITDINDTTQLAIFIRGVDDNF-DVSEELLDTVPTT-GAKSGNEIFLRV
EKSLKKFSIDWSKLVSVASTGTPAMVDANSGLVTKLRARAASCCK-GADLKSVRCIIHPE
WLCAQKL--------RMGHVMDVVVDSVNWICS--RGLNHSDFTTLLYELDSQ-YGSLLY
HTALKWLGRGLVLRRFFESLEEIDSFMS---------SRGKPV-PQLSSRDWILDLAFLV
DMTTHLNTLDASLQ-------------------------GHSQIVTQMYDFIRAFLAKLC
LWETHL---ARNNLAHFPTLKSV--------SR-SESDGLNYIPKIVELKAEFQRRLSDF
KSCESELTLFSSPF-STTIDSV--------------REELQMEVIDLQCNTVLRTKYDKV
GIP-------------------------------DFYK----------------HLWS-S
YPRYRSHCARMLSMFSSTHICEQLFSILKLSK---------------------------K
EAQWGAALQVAT------------------------------------------------
------------------------------------------------------------
------------------------------------------------------------
------------------------------------------------------------
------------------------------------------------------------
------------------------------------------------------------
------------------------------------------------------------
----
>Rattus_rattus
------------------------------------------------------------
------------------------------------------------------------
------------------------------------------MAQVAVSTQPMGNE-SSD
GRMVVTFLMSALESM---CKELAKSKAEVAC-----------------------------
--------IAVYETD---------------------------------------------
----------------------VYVVGTERGCAFVNARQDLQ------------------
------------KDFAQHCQGEGLPEEKPLCLEN--G-AACPGEAQLLRRAVQDHFCLCY
RKALGTTAMVPVPYEQMLRDEAAVVVQGLPEGLVFQHPDNYSLATLKWILENRAGISFVV
KRPFLGAESQL-------------GGLGMVTDAEKPAAPPNDSYGPVSVKTEPMEDSGTS
PKAAAVLIKTESE---DPNFSPCNAQGSQHP---------SASSEVIEMELPS---AGST
PVVSS-ETNEDAEAEVKMEGNANPSSTVNSAAGVEDLKIIQVTVPDNEEERLSGLEKIKQ
LREQVNDLFSRKF--GEAIGVDFPVKVPYRKITFNPGCVVIDGMPPGVVFKAPGYLEIS-
--SMRRILDAADFIKFTVIRPLPGLELSNVGKRKID-----------------QEGRV--
FQEKWERAYFFV--EVQNVPT-CLI-CKQSV--SVSKEYNLRRHYQTNH---SRHYDQYS
GQAREEKLRELKRGL---------------------------------------------
RKYLLGASEIV---CPD--PAL-----SNASPPTN-SVVQPVEDVTGSLWEKLRQKIRSF
V---AYSIAIDEITDINDTTQLAIFIRGVDDNF-DVSEELLDTVPMT-GAKSGNEIFLRV
EKSLKKFSIDWSKLVSVASTGTPAMMDANSGLVTKLRARAALCCK-GADLKSVRCIIHPE
WLCAQKL--------KMGHVMDVVVDSVNWICS--RGLNHSDFTTLLYELDSQ-YGSLLY
HTALKWLGRGLVLRRFFESLEEIDSFMS---------SRGKPV-PQLSSRDWILDLAFLV
DMTTHLNTLDASLQ-------------------------GHSQIVTQMYDFIRAFLAKLC
LWETHL---ARNNLAHFPTLKSV--------SR-SESDGLNYIPKIVELKAEFQKRLSDF
KAWESELTLFSSPF-STKIDSV--------------REELQMEVIDLQCNTVLRTKFDKV
GVP-------------------------------DFYK----------------HLWS-S
YPKYRSHCAKMLSMFSSTHICEQLFSIMKLSK---------------------------K
EAQWGSALQAAT------------------------------------------------
------------------------------------------------------------
------------------------------------------------------------
------------------------------------------------------------
------------------------------------------------------------
------------------------------------------------------------
------------------------------------------------------------
----
>Peromyscus_leucopus
------------------------------------------------------------
------------------------------------------------------------
------------------------------------------MAQVAVSTLPVGDE-SSD
-RTVVTFLMSALESM---CKELAKSKAEVAC-----------------------------
--------IAVYETD---------------------------------------------
----------------------VYVVGTDRGCAFVNARQDFQ------------------
------------KDFAQHCQGEGLTEEKPQCPEN--GTQVCSGEAQLLRKAVEDHFCLCY
RKALGTTAMVPVPYEQMLQDKAAVLVQGLPEGLAFQHPDNYSLATLRWILENKAGISFII
NRPFLGAESQL-------------GGLGMATGAQRLTLSPNDSCGPISVKTEPMEDSGTS
PKAAAVLVKTESE---DPNYHQWNMQGGLFSFQEASILPPAVKSQIWNYPLKTFSFQEST
PLVSS-GTNEDPEADVKMEGNANPSNTASSAAGVEDLRIVQVTVPDNEKERLSGIEKIKQ
LREQVNYLFSKKF--GEAIGVDFPVKVPYRKITFNPGCVVIDGMPPGVVFKAPGYLEIS-
--SMRRILDAADFIKFTVIRPLPGLELSNVGKRKID-----------------QEGRV--
FQEKWERAYFFV--EVQSMPT-CLI-CKQSV--SVSKEYNLRRHYQTNH---SRHYDQYS
GPARDEKLRDLKRGL---------------------------------------------
QKYLVGSSDIV---GPE--QAF-----ANASPPVS-TVTQPVEDLTVNLRRKLRQKIQSF
V---AYSIAIDEITDINDTTQLAIFIRGVDDNF-DVSEELLDTVPMT-GAQSGNEIFLHV
EKSLKKFSIEWSKLVSVASTGTPAMVDGHSGLVTKLRARVASCCK-GADLKSVRCIIHPE
WLCAQKL--------RMGHVMDVVVESVNSICS--RGLNHGDFTTLLYELDTQ-YGSLLY
HTALKWLGRGLVLRRFFESLEEIDLFMS---------SRGKPM-PQLSSRDWILDLAFLV
DMTMHLNTLDASLQ-------------------------GHSQIVTQMYDFIRAFLAKLC
LWETHL---ARNNLAHFPTLKSV--------SR-SESDGLNYIPKIVELKAEFQKRLSDF
EAWENELTLFSSPF-ATKIDSV--------------REELQMEVIDLQCNTVLRTKYDKV
GVP-------------------------------DFYK----------------HLWS-S
YPKYRSHCAKMLSMFSSTHICEQLFSIMKLSK---------------------------K
EAQWGSGLQAAT------------------------------------------------
------------------------------------------------------------
------------------------------------------------------------
------------------------------------------------------------
------------------------------------------------------------
------------------------------------------------------------
------------------------------------------------------------
----
>Onychomys_torridus
MA-------------------SG------------------------GLSSR--------
----------TAWSI---------------------------------------------
-------LQVPGRL-----------------------GPHGIMAQVAMSTLPIGDK-SSD
-RTVVTFLMSALESM---CKELAKSKAEVAC-----------------------------
--------IAVYETD---------------------------------------------
----------------------VYVVGTDRGCAFVNARQDFQ------------------
------------KDFAQHCQGEGLTEEKPLCPEN--GIHVCSGEAQLLRKAVEDHFCLCY
RKALGTTAMVPVPYEQMFQDKAAVLVQGLPEGLAFQHPDNYSLATLRWILENKAGISFII
NRPFLGAESQL-------------GGLGMSTGAERPTLPPNDSYGPISVKTEPMEDSGSL
PKAAATLVKTESE---DPNYQQCNMQGSQHS---------STSSEVTEMELPS---EEST
PLVSS-GINEDPEADVKMEGNANPSNPASSAAGVEDLRILQVAAPDNEKERLSGIEKIKQ
LREQVNYLFSRKF--GEAIGVDFPVKVPYRKITFNPGCVVIDGMPPGVVFKAPGYLEIS-
--SMRRILDAADFIKFTVIRPLPGLELSNVGKRKID-----------------LEGRV--
FQEKWERAYFFV--EVQNIPT-CLI-CKQNM--SVSKEYNLRRHYQTNH---SRHYDQYS
GPARDEKLRELKRGL---------------------------------------------
RKYLLGPSDVV---CPE--QPL-----SNASPPVN-TVTQPVEDLTVNLRKKLRQKIQSF
V---AYSIAIDEITDINDTTQLAIFIRGVDDNF-DVSEELLDTVPMT-GAQSGNEIFLHV
EKCLKKFSIEWSKLVSVASTGTPAMVDAHSGLVTKLRARVASCCK-GADLKSVRCIIHPE
WLCAQKL--------RMGHVMDVVVDSVNSICS--RGLNHGDFTTLLYELDTQ-YGSLLY
HTALKWLGRGLVLRRFFESLEEIDLFMS---------SRGKPM-PQLSSRDWILDLAFLV
DMTTHLNTLDASLQ-------------------------GHSQIVIQMYDFIRAFLAKLC
LWETHL---ARNNLAHFPTLKSV--------SR-SESDGLNYIPKIVELKAEFQKRLSDF
KAWENELTLFSSPF-STKIDSV--------------SEELQMEVIDLQCNTVLRTKYDKL
GVP-------------------------------DFYK----------------HLWS-S
YPKYRSHCAKMLSMFSSTHICEQLFSIMKLSK---------------------------T
EAQWGSALQAAT------------------------------------------------
------------------------------------------------------------
------------------------------------------------------------
------------------------------------------------------------
------------------------------------------------------------
------------------------------------------------------------
------------------------------------------------------------
----
>Cricetulus_griseus
------------------------------------------------------------
------------------------------------------------------------
------------------------------------------MAQVAVSTLPIGDE-SSD
SRTVVTFLMSALESM---CKELAKSKAEVAC-----------------------------
--------IAVYETD---------------------------------------------
----------------------VYVVGTDRGCAFVNARQDFQ------------------
------------KDFAQHCQGEGLPEEKLLCPEN--------GEAQMLRKAVEDHFCLCY
RKALGTTAMVPVPYEQMLQDKAAVVVQGLPEGLAFQHPDSYSLATLRCILENKAGISFII
NRPFPGAQSQL-------------GGPGMATDAERLALPPNDSCGPISVKTEPMEDSGTS
PKAAAMLVKTESE---DPNYYPCNMQGSQHS---------STSSEDTEMELPS---EEST
PLVSS-ETNEDPEADVKVEGNANPPNIVNSAAGVEDLRIVKV--PDNEKERLSGIEKIKQ
LREQVNYLFSRKF--GEAIGVDFPVKVPYRKITFNPGCVVIDGMPPGVVFKAPGYLEIS-
--SMKRILDAADFIKFTVIRPLPGLELSNVGKRKID-----------------QEGRV--
FQEKWERAYFFL--EVQNIPT-CLI-CKQSV--SVSKEYNLRRHYQTNH---SRHYDQYS
GQARDEKLQELKRGL---------------------------------------------
QKYLVGTSDIM---CPE--QAL-----SNASPPTN-TVAQPMEDLSGNLLKTLRQKIRSF
V---AYSIAIDEITDINDTTQLAIFIRGVDDNF-DVAEELLDTVPMT-GTRSGNEMLLCV
EKSLKKFSVDWSKLVSVASTGTPAMVDTNSGLVTKLRARAASCCK-GADLKSVCCIIHPE
WLCAQKL--------RMGHVMDVVVDSVNCICS--RGMNHGDFTTLLYELDSQ-YGSLLY
HTSLKWLGRGLVLRRFFESLEEIDLFMS---------SRGKPM-PQLSSQDWILDLAFLV
DITTHLNTLDASLQ-------------------------GHSQMVTQMYDFIRAFLAKLC
LWETHL---AKNNLAHFPTLKSV--------SQ-SDSDGLNYIPKIVELKTEFQKRLLDF
KAWENELTLFSSPF-STKIDSV--------------PDELQMEVIDLQCNTVLRTKYDKV
GIP-------------------------------DFYK----------------HLWS-S
YPKYRSHCAKMLSMFSSTHICEQLFSIMKLSK---------------------------K
EAQQGSG-ASAT------------------------------------------------
------------------------------------------------------------
------------------------------------------------------------
------------------------------------------------------------
------------------------------------------------------------
------------------------------------------------------------
------------------------------------------------------------
----
>Mesocricetus_auratus
------------------------------------------------------------
------------------------------------------------------------
------------------------------------------MAQVAMSTLPTGDE-SSD
SRMVVTFLMSALESM---CKELAKSKAEVAC-----------------------------
--------IAVYETD---------------------------------------------
----------------------VYVVGTDRGCAFVNARQDFQ------------------
------------KDFAQHCQGEGLTEEKPLCPEN--------GEAQMLRKAVEDHFCLCY
RKALGTTAMVPVPYEQMLQDQAAVVVQGLPEGLTFQHPDTYSPAALRCILENKAGISFTI
NRPFPGAESQL-------------GGLGMVTDAERPTLPPNDSCGPISVKTEPMEDSGTS
PKAAAVLVKTESE---DPNYYPCTMQGSQHS---------STSSEDTEMESPS---EEST
PLVSS-ETNEDPEADVKTEGNTNLPNSVNSAAGVEDLRIIQV--PDNEKERLSGIEKIKQ
LREQVNYLFSRKF--GEAIGVDFPVKVPYRKITFNPGCVVIDGMPPGVVFKAPGYLEIS-
--SMKRILDAADFIKFTVIRPLPGLELSNVGKRKID-----------------QEGRV--
FQEKWERAYFFL--EVQNIPT-CLI-CKQSV--SVSKEYNLRRHYQTNH---SRHYDQYS
GQARDEKLQELKRGL---------------------------------------------
QKYLVGAPDIA---CPE--QAL-----PSASPPAN-TVAQPVEDLAGNLLKTLRQKIRSF
V---AYSIAIDEITDINDTTQLAIFIRGVDDNF-DVAEELLDTVPMT-GSRSGNEMLLCV
EKSLKKFGVDWSKLVSVASTGTPAMVDANSGLVTQLRARAASCCK-GADLKSVCCIIHPE
WLCAQKL--------RMGHVMDVVVDSVNWICS--RGMNHGDFTALLYELDSQ-YGSLLY
HTSLKWLGRGLVLRRFFESLEEIDLFMS---------SRGKPV-PQLSSQDWILDLAFLV
DMTTHLNTLDASLQ-------------------------GHSQMVTQMYDFIRAFLAKLC
LWETHL---ARNNLAHFPTLKSV--------SQ-SDSDGLNYIPKIVELKTEFQKRLSDF
KAWENELALFSSPF-STKIDSV--------------PDELQMEVIDLQCNTALRTKYDKV
GIP-------------------------------DFYR----------------HLWS-S
YPRYRSHCAKMLSLFSSTHICEQLFSIMKLSK---------------------------K
EARQGLA-QAAT------------------------------------------------
------------------------------------------------------------
------------------------------------------------------------
------------------------------------------------------------
------------------------------------------------------------
------------------------------------------------------------
------------------------------------------------------------
----
>Microtus_ochrogaster
------------------------------------------------------------
------------------------------------------------------------
------------------------------------------MARVAVPTVPTGDE-SSD
SRMVVTFLMSALESM---CKELAKSKAEVAC-----------------------------
--------IAVYEAE---------------------------------------------
----------------------VYVVGTDRGCAFVNARQDFQ------------------
------------KDFAQHCQGEGLTEEKPLCPEN--------GEAQLLRKAVEDHFSLCY
RKALGTTATVPVPYEQMLQDKTAVLVQGLPEGLVFQHPDSYSPETLRWILENKAGISFVI
NRPFRGAESQL-------------GSLGMPTDAERLALPPNDSCGPISVKTEPMEDSGTS
PKAAAVLVKTESE---DPNYYQCDVQGNEHS---------STSSEVRGMELPS---AEST
PLVSS-ETNEDPKADVKMEGNANLSNIVNSAAGVEDLRIVQVTVPDNEKERLSGIEKIKQ
LREQVNYLFSRKF--GEAIGVDFPVKVPYRKITFNPGCVVIDGMPPGVVFKAPGYLEIS-
--SMRRILDAADFIKFTVVRPLPGLELSNVGKRKID-----------------QEGRV--
FQEKWERAYFFV--EVQNIPT-CLI-CKQSV--SVSKEYNLRRHYQTNH---SRHYDQYS
GQARDEKLQELKAGL---------------------------------------------
QKYLVGASDIV---CPE--QAF-----SSTSPPAN-PVAPPVEDLAGNIWKTVRQKIRSF
V---AYSIAIDEITDINNTTQLAIFIRGVDDNF-DVAEELLDTVPMT-GAKSGNEILLCV
ENSLKKFSIDWSKLVSVASTGTPAMVDANSGLVTKLRARAASCCK-GADLKSVCCIIHPE
WLCSQKL--------RMGHVMDVVVDSVNCICS--RGMNHGDFTTLLYELDSQ-YGSLLY
HTSLKWLGRGLVLRRFFESLEEIDLFMS---------SRGKPV-PQLSSQDWILDLAFLV
DMTTHLNTLDASLQ-------------------------GHSQMVTQMYDFIRAFLTKLC
LWETHL---ASNNLAHFPTLKLV--------SQ-SESDGLNYIPKIAELKTEFQRRLADF
KAWEKELTLLSSPF-SVQIDSV--------------PEELQMEVIDLQCNTALRTKYDKV
GVP-------------------------------DFYK----------------HLWS-S
YPRYRLHCAKMLSMFSSTHICEQLFSIMKLSK---------------------------K
EAQWGSA-QVAT------------------------------------------------
------------------------------------------------------------
------------------------------------------------------------
------------------------------------------------------------
------------------------------------------------------------
------------------------------------------------------------
------------------------------------------------------------
----
>Arvicola_amphibius
------------------------------------------------------------
------------------------------------------------------------
------------------------------------------MAQVAVPTVPTGDE-SSD
SRMVVTFLMSALESM---CKELAKSKAEVAC-----------------------------
--------IAVYEAE---------------------------------------------
----------------------VYVVGTDRGCAFVNARQDFQ------------------
------------KDFAQHCQGEGLTEEKPLCPEN--------GEAQLLRKAVEDHFCLCY
CKALGTTATVPVPYEQMLQDKTAVLVQGLPEGLAFQHPNNYSPETLRWILENKAGISFII
NRPFQGAESQL-------------GGLGMLTDAKRLALPPTDSCGPISVKTEPMEDSGTS
PKAAAVLVKTESE---DPNYYQCDVQGCFFSLQEMSILPPSVKSEEWSCRLQTFSFQEST
PLVSS-ETNEDPEANVKMEGTANLSNIVNSAAGVEDLRIVQVTVPDNEKERLSSIEKIKQ
LREQVNYLFSRKF--GEAIGVDFPVKVPYRRITFNPGCVVIDGMPPGVVFKAPGYLEIS-
--SMRRILDAADFIKFTVVRPLPGLELSNVGKRKID-----------------QEGRV--
FQEKWERAYFFV--EVQNIPT-CLI-CKQSV--SVSKEYNLRRHYQTNH---SRHYDQYS
GQARDEKLQELKAGL---------------------------------------------
QKYLVGASDIV---CPE--QAF-----SNTSPPAN-PVAPPVEDLAGNIWKTVRQKIRSF
V---AYSIAIDEITDINDTTQLAIFIRGIDDNF-DVAEELLDTVPMT-GAKSGNEILLCV
ENSLKKFSIDWSKLVSVASTGTPAMVDANSGLVTKLRARAASCCK-GADLKSVCCIIHPE
WLCSQKL--------RMGHVMDVVVDSVNCICS--RGMNHGDFTTLLYELDSQ-YGSLLY
HTSLKWLGRGLVLRRFFESLEEIDLFMS---------SRGKPV-PQLSSQDWILDLAFLV
DMTTHLNTLDASLQ-------------------------GHSQMVTQMYDFIRAFLAKLC
LWETHL---ASNNLAHFPTLKSV--------SQ-SESDGLNYIPKIAELKAEFQKRLADF
EAWENELMLLSSPF-SVKIDSV--------------PEELQMEVIDLQCNTALRTTYDKV
GVP-------------------------------DFYK----------------HLWS-S
YPRYRLHCAKMLSMFSSTHICEQLFSIMKLSK---------------------------K
EAQWGSA-QVAT------------------------------------------------
------------------------------------------------------------
------------------------------------------------------------
------------------------------------------------------------
------------------------------------------------------------
------------------------------------------------------------
------------------------------------------------------------
----
>Meriones_unguiculatus
------------------------------------------------------------
------------------------------------------------------------
------------------------------------------MAQVAMSTLPIGDG-SSE
SRMVVTLLMSALESM---CKELAKSKAEVAC-----------------------------
--------IAVYEAD---------------------------------------------
----------------------VYVVGTERGCAFVHARQDFQ------------------
------------KDFARHCQGEGLTEEKPPCLEN--GTQVCPGEAQLLRKAVEDHFCFCY
RKALGTTAMVTVPYEQMLQDEAAVVVQGLPEGLAFQHPDKYSPATLKWILENKAGISFVI
NRPFLGADSQL-------------AGLGMVTDAERPAPAPNDSCGPVSVKTEPMEDSGTS
PKAVAVLVKTESE---DPNYYQCNLQGSQHS---------STSSDVIEMELPS---EEST
PLVSS-ETNEDVEADVKMEGNANSSNIISSAAGVEDLRIVQVTEPENE-ERLSGIEKIKQ
LREQVNDLFSRKF--GEAIGVDFPVKVPYRKITFNPGCVVIDGMPPGVVFKAPGYLEIS-
--SMRRILDAADFIKFTVIRPLPGLELSNVGKRKID-----------------QEGRV--
FQEKWERAYFFV--EVQSIPT-CLI-CKQSV--SVSKEYNLRRHYQTNH---SRHYDQYA
GQARDEKLRELKGAL---------------------------------------------
RKYLLGSSEAV---CPE--QAL-----ANASPPAS-TAARPVEDVAGSLWEKLRQKIRSF
V---AYSLAIDEITDINDTPQLAIFIRGVDDSF-DVAEELLDTVPTT-GAKSGNEVFLRV
EKSLSKFSIDWSKLVSVASTGTPAMVDAGSGLVTKLRAR-ASCCK-GADLKSLRCIIHPE
WLCAHKL--------GMGHVMDVVVDSVNWICS--RGLNHGDFTTLLYELDSQ-YGSLLY
HTALKWLGRGLVLRRFFESLEEIDSFMS---------SRGKPV-PQLSSRDWILDLAFLV
DMTTHLNALDASLQ-------------------------GHSQIVTQMYDFIRAFLAKLC
LWETHL---ARNNLAHFPTLKSV--------SR-SESDGLNYIPKISELKAEFQKRLADF
KACEGELTLFSSPF-STEIDSV--------------REELQMEVIDLQCNTVLRTKYDEV
GVP-------------------------------GFYR----------------HLWS-S
YPKYRSHCARMLSMFSSTHVCEQLFSIMKLSK---------------------------K
EAQWGPALPVAT------------------------------------------------
------------------------------------------------------------
------------------------------------------------------------
------------------------------------------------------------
------------------------------------------------------------
------------------------------------------------------------
------------------------------------------------------------
----
>Nannospalax_galili
------------------------------------------------------------
------------------------------------------------------------
------------------------------------------MAQVAMSTLPIGEE-PSD
SRMVVSFLMSALESM---CKELAKSKAEVAC-----------------------------
--------IAVYETD---------------------------------------------
----------------------VFVVGTERGCTFVNTRQDFQ------------------
------------KDFAQYCLGEGLSEEKPLCPWR--ETQVGPGEAESLRRAVDEHFCFCY
GKALGKTAMVPVPYEQMNQDQAAVMVQGLPEGLTFQHPDSYDLPVLKWILQNKARISFVI
NRCLWMSPSAVLERLQCVLFCSCTGSPGMGTDAQRLELPPNDSCGPINVKTEPMEDPGTS
VKAAAISIKKESE---DPSYDPCSRQGSQH----------STRNEVIEMEVPM---EEST
PLVSS-EANKDPEADVKMEGNVNPSNIINSAASVEELKIIQVTVPENEKERGSNMEKIKQ
LREQVNDLFSRKF--GEAIGVDFPVKVPYRKITFNPGCVVIDGLPPGVVFKAPGYLEIS-
--SMKRILDAADFIKFTVIRPLPGLELSNVGKRKID-----------------QEGRI--
FQEKWERAYFFV--EVQNIPT-CLI-CKQSM--SVSKEYNLRRHYQTNH---SKHYDQYT
EQMREDKLRELKRTL---------------------------------------------
HRYLLGSSEAP---GPEPKPAI-----ANRGPHGN-SGAQPMEDTAGSLWEKLREKIRSF
V---AYSLAIDEITDINDTTQLAIFIRGVDDSF-DASEELLDTVPMT-GVKSGNEVFSRV
EKSLRKFNIDWSKLVSVASTGTPAMVDANSGLVTKLRSRAAMSCK-GSDLKSVCCIIHPE
ALCSQRL--------KMGHVMDVVVDSVNWICS--RGLNHGEFTTLLYELDSQ-YGSLLY
HTGIKWLSRGLVLQRFFESLEEIDSFMS---------SRGKPV-PQLSSRDWILDLAFLV
DITTHLNTLDVSLQ-------------------------GHSQVVTQMYDFIRAFLAKLC
LWETHL---ARNNLAHFPTLRSV--------SQ-SESDGLNYIPKIAELKADFQKRLSDF
KVYESELTLFSSPF-STKIDSV--------------CEELQMEVIDLQCNTVLRSKYDKL
GVP-------------------------------EFHK----------------HLWS-S
YPRYRSHCARILSMFGSTYICEQLFSIMKLSK---------------------------K
EVQWGTSLQVKRD-----------------------------------------------
------------------------------------------------------------
------------------------------------------------------------
---G--------------------------------------------------------
------------------------------------------------------------
------------------------------------------------------------
------------------------------------------------------------
----
>Camelus_dromedarius
------------------------------------------------------------
------------------------------------------------------------
------------------------------------------------------------
------------------------------------------------------------
------------------------------------------------------------
------------------------------------------------------------
------------------------------------------------------------
------------------------------------------------------------
------------------------------------------------------------
------------------------------------------------------------
------------------------------------------------------------
------------------------------------------------------------
------------------------------------------------------------
------------------------------M--SVSKEYNLRRHYQTNH---SKHYDQYT
EKVREEKLQELKRGL---------------------------------------------
RKYLSGSSETA---CPEQKQVL-----ANTSPRERAAAVQPVEDVAGNLWEKLREKIKSF
V---AYSIAIDEITDINNTTQLAIFIRGVDENF-DTSEELLDTVPMT-GTKSANEIFSRV
EKSLKKFNIDWSKLVSVASTGTPAMVDANDGLVTKLKSKVAMVCK-GSDLKSVCCIIHPE
SLCAQKL--------KMDHVMSVVVNSVNWICS--RGLNHSEFTTLLYELDSQ-YGSLLY
YTEIKWLSRGLVLKRFFESLEEIDSFMS---------SRGKPL-PQLSSQDWIKDLAFLV
DMTMHLNTLNLSLQ-------------------------GHSQIVTQMYDLIRAFLAKLC
LWETHL---ARNNLAHFPTLKSV--------SR-NESDGLNYIPKIVELKTEFQKRLSDF
KLYESDLTLFSSPF-SMKIESV--------------KEALQMEVIDLQCNTVLKTKYDKV
GIP-------------------------------EFYK----------------YLWS-S
YPKYKNHCAKILSMFGSTYICEQLFSIMKLSKAEYCS--------------------QLK
DSQWDSVLHIST------------------------------------------------
------------------------------------------------------------
------------------------------------------------------------
------------------------------------------------------------
------------------------------------------------------------
------------------------------------------------------------
------------------------------------------------------------
----
>Vicugna_pacos
------------------------------------------------------------
------------------------------------------------------------
------------------------------------------MAEVAVSTLPMGNEESSE
SRMVVTFLVSALESM---CKELAKSKAEVAC-----------------------------
--------IAMYEAD---------------------------------------------
----------------------VFVIGTEKGRAFVNTRTDLQ------------------
------------KDFAKYCTAEELHQAKPPHPAN--GMQIDSGETEILRKAVEDYFCFCY
GKALGSTAMVPVPYEKMLRDQAAVGVQGLPEGVPFQHPENYDLATLKWILENKAGISFII
HRPFLGPASQL-------------GGPGVLTDAERSVTSPSESSAPVSVKTEPMEDSGVS
LKAPTVSVKKESE---DPNYYQYNMQESHHS---------SASNEEIEMALPM---EDSA
QLVPS-ETSEDPEAEVKIEGNTSSSSITNSAAGVEDLNIVQVTIPDNEKERLSSIEKIKQ
LREQVNDLFSRKF--GEAIGVDFPVKVPYRKITFNPGCVVIDGMPPGVVFKAPGYLEIS-
--SMRRILDAAEFIKFTVIRPLPGLELSNVGKRKID-----------------QEGRV--
FQEKWERAYFFV--EVQNIPT-CLI-CKQSM--SVSKEYNLRRHYQTNH---SKHYDQYT
EKVREEKLQELKRGL---------------------------------------------
RKYLSGSSETA---CPEQKQVL-----ANTSPRERAAAVQPVEDVAGNLWEKLREKIKSF
V---AYSIAIDEITDINNTTQLAIFIRGVDENF-DTSEELLDTVPMT-GTKSANEIFSRV
EKSLKKFNIDWSKLVSVASTGTPAMVDANDGLVTKLKSKVAMVCK-GSDLKSVCCIIHPE
SLCAQKL--------KMDHVMSVVVNSVNWICS--RGLNHSEFTTLLYELDSQ-YGSLLY
YTEIKWLSRGLVLKRFFESLEEIDSFMS---------SRGKPL-PQLSSQDWIKDLAFLV
DMTMHLNTLNLSLQ-------------------------GHSQIVTQMYDLIRAFLAKLC
LWETHL---ARNNLAHFPTLKSV--------SR-NESDGLNYIPKIVELKTEFQKRLSDF
KLYESDLTLFSSPF-SMKIESV--------------KEALQMEVIDLQCNTVLKTKYDKV
GIP-------------------------------EFYK----------------YLWS-S
YPKYKNHCAKILSMFGSTYICEQLFSIMKLSKAEYCS--------------------QLK
DSQWDSVLHIST------------------------------------------------
------------------------------------------------------------
------------------------------------------------------------
------------------------------------------------------------
------------------------------------------------------------
------------------------------------------------------------
------------------------------------------------------------
----
>Monodon_monoceros
------------------------------------------------------------
------------------------------------------------------------
------------------------------------------MAQVAMSTLPITNEESSE
SRMVVTFLVSALESM---CKELAKSKAEVAC-----------------------------
--------IAMYETD---------------------------------------------
----------------------VFVVGTEKGRAFINARTDLQ------------------
------------KDFAKYCIAEGLQEVKPPGPAN--GMQIDSGETEILRKAVEDYFCFCY
GKALGTTAMVPVPYEKMLRDQAAVVVQGLPEGVPFQHPENYDLATLKWILENKAGISFLI
NRPFLGPVSQL-------------GEPGLVTDAERSVTSPSESCAPINVKTEPMEDSGIS
PKATVMSVKKESE---DPNYYEYSMQESHHS---------SASTEVIEMELPV---EDST
QLAPS-EMSEDPEAEVKIEGNTNSSNITNSAAGVEDLNIVQVTIPDNEKERLSSIEKIKQ
LREQVNDLFSRKF--GEAIGVDFPVKVPYRKITFNPGCVVIDGMPPGVVFKAPGYLEIS-
--SMRRILDAAEFIKFTVIRPLPGLELSNVGKRKID-----------------QEGRV--
FQEKWERAYFFV--EVQNIPT-CLI-CKQSM--SVSKEYNLRRHYQTNH---SKHYDQYT
EKMRDEKLQELKKGL---------------------------------------------
RKYLLGSSDIV---CPEQKRVF-----ANVSPKEN-PAVQPIEDVAGNLWEKLREKIRSF
V---AYSIAIDEITDINNTTQLAIFIRGVDENF-DVSEELLDTVPMT-GTKSGNEIFLRV
EKSLKKFNIDWSKLVSVASTGTPAMVDANDGLVTKLKSKVAMACK-GSDLKSVCCIIHPE
SLCAQKL--------KMDHIMSVVVNAVNWICS--RGLNHSEFTTLLYELDSQ-YGSLLY
YTEIKWLSRGLVLKRFFDSLEEIDSFMS---------SRGKPL-PQLSSQDWIKDLAFLV
DMTMHLNTLNISLQ-------------------------GHSQIVTQMYDLIRAFLAKLC
LWETHL---ARNNLAHFPTLKSV--------SR-NESDGLNYIPKIVELKTEFQKRLSDF
KLYESELTLFSSPF-SMKIESV--------------QEALQMEVIDLQCNTVLKTKYDKV
GIP-------------------------------EFYK----------------YLWS-S
YPKYKTHCAKILSMFGSTYICEQLFSIMKLSKTEYCS--------------------QLK
DSQWDSVLHIAT------------------------------------------------
------------------------------------------------------------
------------------------------------------------------------
------------------------------------------------------------
------------------------------------------------------------
------------------------------------------------------------
------------------------------------------------------------
----
>Phocoena_sinus
------------------------------------------------------------
------------------------------------------------------------
------------------------------------------MAQVAVSTLPITNEESSE
SRMVVTFLVSALESM---CKELAKSKAEVAC-----------------------------
--------IAMYETD---------------------------------------------
----------------------VFVVGTEKGRAFINARTDLQ------------------
------------KDFAKYCIAEGLQEVKPPGPAN--GMQIDSGETEILRKAVEDYFCFCY
GKALGTTAMVPVPYEKMLRDQAAVVVQGLPEGVPFQHPENYDLATLKWILENKAGISFLI
NRPFLGPVSQL-------------GEPGLVTDAERSVTSPSESCAPINVKTEPMEDSGIS
PKATVMSVKKESE---DPNYYEYSMQESHHS---------SASTEVIEMELPV---EDST
QLAPS-EMSEDPEAEVKIEGNTNSSNITNSAAGVEDLNIVQVTIPDNEKERLSSIEKIKQ
LREQVNDLFSRKF--GEAIGVDFPVKVPYRKITFNPGCVVIDGMPPGVVFKAPGYLEIS-
--SMRRILDAAEFIKFTVIRPLPGLELSNVGKRKID-----------------QEGRV--
FQEKWERAYFFV--EVQNIPT-CLI-CKQSM--SVSKEYNLRRHYQTNH---SKHYDQYT
EKMRDEKLQELKKGL---------------------------------------------
RKYLLGSSDIV---CPEQKRVF-----ANVSPKEN-PAVQPIEDVAGNLWEKLREKIRSF
V---AYSIAIDEITDINNTTQLAIFIRGVDENF-DVSEELLDTVPMT-GTKSGNEIFLRV
EKSLKKFNIDWSKLVSVASTGTPAMVDANDGLVTKLKSKVAMACK-GSDLKSVCCIIHPE
SLCAQKL--------KMDHIMSVVVNAVNWICS--RGLNHSEFTTLLYELDSQ-YGSLLY
YTEIKWLSRGLVLKRFFDSLEEIDSFMS---------SRGKPL-PQLSSQDWIKDLAFLV
DMTMHLNTLNISLQ-------------------------GHSQIVTQMYDLIRAFLAKLC
LWETHL---ARNNLAHFPTLKSV--------SR-NESDGLNYIPKIVELKTEFQKRLSDF
KLYESELTLFSSPF-SMKIESV--------------QEALQMEVIDLQCNTVLKTKYDKV
GIP-------------------------------EFYK----------------YLWS-S
YPKYKTHCAKILSMFGSTYICEQLFSIMKLSKTEYCS--------------------QLK
DSQWDSVLHIAT------------------------------------------------
------------------------------------------------------------
------------------------------------------------------------
------------------------------------------------------------
------------------------------------------------------------
------------------------------------------------------------
------------------------------------------------------------
----
>Delphinapterus_leucas
------------------------------------------------------------
------------------------------------------------------------
------------------------------------------MAQVAMSTLPITNEESSE
SRMVVTFLVSALESM---CKELAKSKAEVAC-----------------------------
--------IAMYETD---------------------------------------------
----------------------VFVVGTEKGRAFINARTDLQ------------------
------------KDFAKYCIAEGLQEVKPPGPAN--GMQIDSGETEILRKAVEDYFCFCY
GKALGTTAMVPVPYEKMLRDQAAVVVQGLPEGVPFQHPENYDLATLKWILENKAGISFLI
NRPFLGPVSQL-------------GEPGLVTDAERSVTSPSESCAPINVKTEPMEDS---
--------------------------ESHHS---------SASTEVIEMELPV---EDST
QLAPS-EMSEDPEAEVKIEGNTNSSNITNSAAGVEDLNIVQVTIPDNEKERLSSIEKIKQ
LREQVNDLFSRKF--GEAIGVDFPVKVPYRKITFNPGCVVIDGMPPGVVFKAPGYLEIS-
--SMRRILDAAEFIKFTVIRPLPGLELSNVGKRKID-----------------QEGRV--
FQEKWERAYFFV--EVQNIPT-CLI-CKQSM--SVSKEYNLRRHYQTNH---SKHYDQYT
EKMRDEKLQELKKGL---------------------------------------------
RKYLLGSSDIV---CPEQKRVF-----ANVSPKEN-PAVQPIEDVAGNLWEKLREKIRSF
V---AYSIAIDEITDINNTTQLAIFIRGVDENF-DVSEELLDTVPMT-GTKSGNEIFLRV
EKSLKKFNIDWSKLVSVASTGTPAMVDANDGLVTKLKSKVAMACK-GSDLKSVCCIIHPE
SLCAQKL--------KMDHIMSVVVNAVNWICS--RGLNHSEFTTLLYELDSQ-YGSLLY
YTEIKWLSRGLVLKRFFDSLEEIDSFMS---------SRGKPL-PQLSSQDWIKDLAFLV
DMTMHLNTLNISLQ-------------------------GHSQIVTQMYDLIRAFLAKLC
LWETHL---ARNNLAHFPTLKSV--------SR-NESDGLNYIPKIVELKTEFQKRLSDF
KLYESELTLFSSPF-SMKIESV--------------QEALQMEVIDLQCNTVLKTKYDKV
GIP-------------------------------EFYK----------------YLWS-S
YPKYKTHCAKILSMFGSTYICEQLFSIMKLSKTEYCS--------------------QLK
DSQWDSVLHIAT------------------------------------------------
------------------------------------------------------------
------------------------------------------------------------
------------------------------------------------------------
------------------------------------------------------------
------------------------------------------------------------
------------------------------------------------------------
----
>Neophocaena_asiaeorientalis_asiaeorientalis
------------------------------------------------------------
------------------------------------------------------------
------------------------------------------MAQVAMSTLPITNEESSE
SRMVVTFLVSALESM---CKELAKSKAEVAC-----------------------------
--------IAMYETD---------------------------------------------
----------------------VFVVGTEKGRAFINARTDLQ------------------
------------KDFAKYCIAEGLQEVKPPGPAN--GMQIDSGETEILRKAVEDYFCFCY
GKALGTTAMVPVPYEKMLRDQTAVVVQGLPEGVPFQHPENYDLATLKWILENKAGISFLI
NRPFLGPVSQL-------------GEPGLVTDAERSVTSPSESCAPINVKTEPMEDSGIS
PKATVMSVKKESE---DPNYYEYSMQESHHS---------SASTEVIEMELPV---EDST
QLAPS-EMSEDPEAEVKIEGNTNSSNITNSAAGVEDLNIVQVTIPDNEKERLSSIEKIKQ
LREQVNDLFSRKF--GEAIGVDFPVKVPYRKITFNPGCVVIDGMPPGVVFKAPGYLEIS-
--SMRRILDAAEFIKFTVIRPLPGLELSNVGKRKID-----------------QEGRV--
FQEKWERAYFFV--EVQNIPM-CLI-CKQSM--SVSKEYNLRRHYQTNH---SKHYDQYT
EKMRDEKLQELKQGL---------------------------------------------
RKYLLGSSDIV---CPEQKRVF-----ANVSPKEN-PAVQPIEDVAGNLWEKLREKIRSF
V---AYSIAIDEITDINNTTQLAIFIRGVDENF-DVSEELLDTVPMT-GTKSGNEIFLRV
EKSLKKFNIDWSKLVSVASTGTPAMVDANDGLVTKLKSKVAMACK-GSDLKSVCCIIHPE
SLCAQKL--------KMDHIMSVVVNAVNWICS--RGLNHSEFTTLLYELDSQ-YGSLLY
YTEIKWLSRGLVLKRFFDSLEEIDSFMS---------SRGKPL-PQLSSQDWIKDLAFLV
DMTMHLNTLNISLQ-------------------------GHSQIVTQMYDLIRAFLAKLC
LWETHL---ARNNLAHFPTLKSV--------SR-NESDGLNYIPKIVELKAEFQKRLSDF
KLYESELTLFSSPF-SMKIESV--------------QEALQMEVIDLQCNTVLKTKYDKV
GIP-------------------------------EFYK----------------YLWS-S
YPKYKTHCAKILSMFGSTYICEQLFSIMKLSKTEYCS--------------------QLK
DSQWDSVLHIAT------------------------------------------------
------------------------------------------------------------
------------------------------------------------------------
------------------------------------------------------------
------------------------------------------------------------
------------------------------------------------------------
------------------------------------------------------------
----
>Globicephala_melas
------------------------------------------------------------
------------------------------------------------------------
------------------------------------------MAQVAMSTLPITNEESSE
SRMVVTFLVSALESM---CKELAKSKAEVAC-----------------------------
--------IAMYETD---------------------------------------------
----------------------VFVVGTEKGRAFINARTDLQ------------------
------------KDFAKYCIAEGLQEVKPPGPAN--GMQIDSGETEILRKAVEDYFCFCY
GKALGTTAMVPVPYEKMLRDQAAVVVQGLPEGVPFQHPENYDLATLKWILENKAGISFLI
NRPFLGPVSQL-------------GVPGLVTDAERSVTSPSESCAPISVKTEPMEDSGIS
PKATVMSVKKESE---DPNYYEYSMQESHHS---------SASTEVIEMELPV---EDST
QLAPS-EMSEDPEAEVKIEGNTNSSNITNSAAGVEDLNIVQVTIPDNEKERLSSIEKIKQ
LREQVNDLFSRKF--GEAIGVDFPVKVPYRKITFNPGCVVIDGMPPGVVFKAPGYLEIS-
--SMRRILDAAEFIKFTVIRPLPGLELSNVGKRKID-----------------QEGRV--
FQEKWERAYFFV--EVQNIPT-CLI-CKQSM--SVSKEYNLRRHYQTNH---SKHYDQYT
EKMRDEKLQELKKGL---------------------------------------------
RKYLLGSSDIV---CPEQKRVF-----ANVSPKEN-PAVQPIEDVAGNLWEKLREKIRSF
V---AYSIAIDEITDINNTTQLAIFIRGVDENF-DVSEELLDTVPMT-GTKSGNEIFLRV
EKSLKKFNIDWSKLVSVASTGTPAMVDANDGLVTKLKSKVAMACK-GSDLKSVCCIIHPE
SLCAQKL--------KMDHIMSVVVNAVNWICS--RGLNHSEFTTLLYELDSQ-YGSLLY
YTEIKWLSRGLVLKRFFDSLEEIDSFMS---------SRGKPL-PQLSSQDWIKDLAFLV
DMTMHLNTLNLSLQ-------------------------GHSQIVTQMYDLIRAFLAKLC
LWETHL---ARNNLAHFPTLKSV--------SR-NESDGLNYIPKIVELKTEFQKRLSDF
KVYESELTLFSSPF-SMKIESV--------------QEALQMEVIDLQCNTVLKTKYDKV
GIP-------------------------------EFYK----------------YLWS-S
YPKYKTHCAKILSMFGSTYICEQLFSIMKLSKTEYCS--------------------QLK
DSQWDSVLHIAT------------------------------------------------
------------------------------------------------------------
------------------------------------------------------------
------------------------------------------------------------
------------------------------------------------------------
------------------------------------------------------------
------------------------------------------------------------
----
>Lagenorhynchus_obliquidens
------------------------------------------------------------
------------------------------------------------------------
------------------------------------------MAQVAMSTLPITNEESSE
SRMVVTFLVSALESM---CKELAKSKAEVAC-----------------------------
--------IAMYETD---------------------------------------------
----------------------VFVVGTEKGRAFINARTDLQ------------------
------------KDFAKYCIAEGLQEVKPPGPAN--GMQIDSGETEILRKAVEDYFCFCY
GKALGTTAMVPVPYEKMLRDQAAVVVQGLPEGVPFQHPENYDLATLKWILENKAGISFLI
NRPFLSPVSQL-------------GGPGLVTDAERSVTSPSESCAPISVKTEPMEDSGIS
PKATVMSVKKESE---DPNYYEYSMQESHHS---------SASTEVIEMELPV---EDST
QLAPS-EMSEDPEAEVKIEGNTNSSNITNSAAGVEDLNIVQVTIPDNEKERLSSIEKIKQ
LREQVNDLFSRKF--GEAIGVDFPVKVPYRKITFNPGCVVIDGMPPGVVFKAPGYLEIS-
--SMRRILDAAEFIKFTVIRPLPGLELSNVGKRKID-----------------QEGRV--
FQEKWERAYFFV--EVQNIPT-CLI-CKQSM--SVSKEYNLRRHYQTNH---SKHYDQYT
EKMRDEKLQELKKGL---------------------------------------------
RKYLLGSSDIV---CPEQKRVF-----ANVSPKEN-PAVQPIEDVAGNLWEKLREKIRSF
V---AYSIAIDEITDINNTTQLAIFIRGVDENF-DVSEELLDTVPMT-GTKSGNEIFLRV
EKSLKKFNIDWSKLVSVASTGTPAMVDANDGLVTKLKSKVAMACK-GSDLKSVCCIIHPE
SLCAQKL--------KMDHIMSVVVNAVNWICS--RGLNHSEFTTLLYELDSQ-YGSLLY
YTEIKWLSRGLVLKRFFDSLEEIDSFMS---------SRGKPL-PQLSSQDWIKDLAFLV
DMTMHLNTLNISLQ-------------------------GHSQIVTQMYDLIRAFLAKLC
LWETHL---ARNNLAHFPTLKSV--------SR-NESDGLNYIPKIVELKTEFQKRLSDF
KVYESELTLFSSPF-SMKIESV--------------QEALQMEVIDLQCNTVLKTKYDKV
GIP-------------------------------EFYK----------------YLWS-S
YPKYKTHCAKILSMFGSTYICEQLFSIMKLSKTEYCS--------------------QLK
DSQWDSVLHIAT------------------------------------------------
------------------------------------------------------------
------------------------------------------------------------
------------------------------------------------------------
------------------------------------------------------------
------------------------------------------------------------
------------------------------------------------------------
----
>Tursiops_truncatus
------------------------------------------------------------
------------------------------------------------------------
------------------------------------------MAQVAMSTLPITNEESSE
SRMVVTFLVSALESM---CKELAKSKAEVAC-----------------------------
--------IAMYETD---------------------------------------------
----------------------VFVVGTEKGRAFINARTDLQ------------------
------------KDFAKYCIAEGLQEVKPPGPAN--GMQIDSGETEILRKAVEDYFCFCY
GKALGTTAMVPVPYEKMLRDQAAVVVQGLPEGVPFQHPENYDLATLKWILENKAGISFLI
NRPFLSPVSQL-------------GGPGLVTDAERSVTSPSESCAPISVKTEPMEDSGIS
PKATVMSVKEESE---DPNYYEYSMQESHHS---------SASTEVIEMELPV---EDST
QLAPS-EMSEDPEAEVKIEGNTNSSNITNSAAGVEDLNIVQVTIPDNEKERLSSIEKIKQ
LREQVNDLFSRKF--GEAIGVDFPVKVPYRKITFNPGCVVIDGMPPGVVFKAPGYLEIS-
--SMRRILDAAEFIKFTVIRPLPGLELSNVGKRKID-----------------QEGRV--
FQEKWERAYFFV--EVQNIPT-CLI-CKQSM--SVSKEYNLRRHYQTNH---SKHYDQYT
EKMRDEKLQELKKGL---------------------------------------------
RKYLLGSSDIV---CPEQKRVF-----ANVSPKEN-PAVQPIEDVAGNLWEKLREKIRSF
V---AYSIAIDEITDINNTTQLAIFIRGVDENF-DVSEELLDTVPMT-GTKSGNEIFLRV
EKSLKKFNIDWSKLVSVASTGTPAMVDANDGLVTKLKSKVAMACK-GSDLKSVCCIIHPE
SLCAQKL--------KMDHIMSVVVNAVNWICS--RGLNHSEFTTLLYELDSQ-YGSLLY
YTEIKWLSRGLVLKRFFDSLEEIDSFMS---------SRGKPL-PQLSSQDWIKDLAFLV
DMTMHLNTLNISLQ-------------------------GHSQIVTQMYDLIRAFLAKLC
LWETHL---ARNNLAHFPTLKSV--------SR-NESDGLNYIPKIVELKTEFQKRLSDF
KLYESELTLFSSPF-SMKIESV--------------QEALQMEVIDLQCNTVLKTKYDKV
GIP-------------------------------EFYK----------------YLWS-S
YPKYKTHCAKILSMFGSTYICEQLFSIMKLSKTEYCS--------------------QLK
DSQWDSVLHIAT------------------------------------------------
------------------------------------------------------------
------------------------------------------------------------
------------------------------------------------------------
------------------------------------------------------------
------------------------------------------------------------
------------------------------------------------------------
----
>Orcinus_orca
------------------------------------------------------------
------------------------------------------------------------
------------------------------------------MAQVAMSTLPITNEESSE
SRMVVTFLVSALESM---CKELAKSKAEVAC-----------------------------
--------IAMYETD---------------------------------------------
----------------------VFVVGTEKGRAFINARTDLQ------------------
------------KDFAKYCIAEGLQEVKPPGPAN--GMQIDSGETEILRKAVEDYFCFCY
GKALGMTAMVPVPYEKMLRDQAAVVVQGLPEGVPFQHPENYDLATLKWILENKAGISFLI
NRPFLGPVSQL-------------GGPGLVTDAERSVTSPSESCAPISVKTEPMEDSGIS
PKATVMSVKKESE---DPNYYEYSMQESHHS---------SASTDVIEMELPV---EDST
QLAPS-EMSEDPEAEVKIEGNTNSSNITNSAAGVEDLNIVQVTIPDNEKERLSSIEKIKQ
LREQVNDLFSRKF--GEAIGVDFPVKVPYRKITFNPGCVVIDGMPPGVVFKAPGYLEIS-
--SMRRILDAAEFIKFTVIRPLPGLELSNVGKRKID-----------------QEGRV--
FQEKWERAYFFV--EVQNIPT-CLI-CKQSM--SVSKEYNLRRHYQTNH---SKHYDQYT
EKMRDEKLQELKKGL---------------------------------------------
RKYLLGSSDIV---CREQKRVF-----ANVSPKEN-PAVQPIEDVAGNLWEKLREKIRSF
V---AYSIAIDEITDINNTTQLAIFIRGVDENF-DVSEELLDTVPMT-GTKSGNEIFLRV
EKSLKKFNIDWSKLVSVASTGTPAMVDANDGLVTKLKSKVAMACK-GSDLKSVCCIIHPE
SLCAQKL--------KMDHIMSVVVNAVNWICS--RGLNHSEFTTLLYELDSQ-YGSLLY
YTEIKWLSRGLVLKRFFDSLEEIDSFMS---------SRGKPL-PQLSSQDWIKDLAFLV
DMTMHLNTLNISLQ-------------------------GHSQIVTQMYDLIRAFLAKLC
LWETHL---ARNNLAHFPTLKSV--------SR-NESDGLNYIPKIVELKTEFQKRLSDF
KVYESELTLFSSPF-SMKIESV--------------QEALQMEVIDLQCNTVLKTKYDKV
GIP-------------------------------EFYK----------------YLWS-S
YPKYKTHCAKILSMFGSTYICEQLFSIMKLSKTEYCS--------------------QLK
DSQWDSVLHIAT------------------------------------------------
------------------------------------------------------------
------------------------------------------------------------
------------------------------------------------------------
------------------------------------------------------------
------------------------------------------------------------
------------------------------------------------------------
----
>Balaenoptera_acutorostrata_scammoni
------------------------------------------------------------
------------------------------------------------------------
------------------------------------------MAQVAMSTLPITNEESSE
SRMVVTFLVSALESM---CKELAKSKAEVAC-----------------------------
--------IAMYEAD---------------------------------------------
----------------------MFVVGTEKGRAFINARTDLQ------------------
------------KDFAKYCIAEGLQEVKPPGPAN--GMQIDSGETEILRKAVEDYFCFCY
GKALGTTAMVPVPYEKMLRDHAAVVVQGLPEGVPFQHPENYDLATLKWILENKAGISFLI
NRPFLGPVNQL-------------GGPGVVTDAERSVTSPSESCAPINVKTEPMEDSGIS
PKATVMSVKKESE---DPNYYEYSMQENHHS---------SASTEVIEMELPV---EDST
QLVPS-EMSEDPEAEVKIEGNTNSSNITNSAAGVEDLNIVQVTIPDNEKERLSSIEKIKQ
LREQVNDLFSRKF--GEAIGVDFPVKVPYRKITFNPGCVVIDGMPPGVVFKAPGYLEIS-
--SMRRILDAAEFIKFTVIRPLPGLELSNVGKRKID-----------------QEGRV--
FQEKWERAYFFV--EVQNIPT-CLI-CKQSM--SVSKEYNLRRHYQTNH---SKHYDQYT
EKMRDEKLQELKKGL---------------------------------------------
RKYLLGSSDIV---CPEQKRVF-----ANVSPREN-PAVQPIEDVAGNLWEKLREKIRSF
V---AYSIAIDEITDINNTTQLAIFIRGVDENF-DVSEELLDTVPMT-GTKSGNEIFLRV
EKSLKKFNIDWSKLVSVASTGTPAMVDANDGLVTKLKSKVAMACK-GSDLKSVCCIIHPE
SLCAQKL--------KMDHIMSVVVNAVNWICS--RGLNHSEFTTLLYELDSQ-YGSLLY
YTEIKWLSRGLVLKRFFESLEEIDSFMS---------SRGKPL-PQLSSQDWIKDLAFLV
DMTMHLNTLNISLQ-------------------------GHSQIVTQMYDLIRAFLAKLC
LWETHL---ARNNLAHFPTLKSV--------SR-NESDGLNYIPKIVELKTEFQKRLSDF
KLYESELTLFSSPF-SMKIESV--------------QEALQMEVIDLQCNTVLKTKYDKV
GIP-------------------------------EFYK----------------YLWS-S
YPKYKTHCAKILSMFGSTYICEQLFSIMKLSKTEYCS--------------------QLK
DSQWDSVLHIAT------------------------------------------------
------------------------------------------------------------
------------------------------------------------------------
------------------------------------------------------------
------------------------------------------------------------
------------------------------------------------------------
------------------------------------------------------------
----
>Physeter_catodon
------------------------------------------------------------
------------------------------------------------------------
------------------------------------------MAQVAMSTLPITNEESSE
SRMVVTFLVSALESM---CKELAKSKAEVAC-----------------------------
--------IAMYETD---------------------------------------------
----------------------VFVVGTEKGRAFINARTDLQ------------------
------------KDFAKYCIAEGLQEVKPPGPAN--GMQIDSGETEILRKAVEDYFCFCY
GKALGTTAMVPVPYEKMLRDQAAVVVQGLPEGVPFQHPENYGLATLKWILENKAGISFLI
NRPFLGPVTQL-------------GGPGVVTDAERSVTSPSESCAPINVKTEPMEDSGIS
TKATVMSVKKESE---DPNYYEYSMQESHHS---------SASTEVIEMELPV---EDST
QLVPS-EMSEDPEAEVKIEGNTNSSSITNSAAGVEDLNIVQVTIPDNEKERLSSIEKIKQ
LREQVNDLFSRKF--GEAIGVDFPVKVPYRKITFNPGCVVIDGMPPGVVFKAPGYLEIS-
--SMRRILDAAEFIKFTVIRPLPGLELSNVGKRKID-----------------QEGRV--
FQEKWERAYFFV--EVQNIPT-CLI-CKQSM--SVSKEYNLRRHYQTNH---SRHYDQYT
EKMRDEKLQELKKGL---------------------------------------------
RKYLLGSSDTV---CPEQKRVF-----ANVSPREN-PAVQPIEDVAGNLWEKLREKLRSF
V---AYSIAIDEITDINNTTQLAIFIRGVDENF-DVSEELLDTVPMT-GTKSGNEIFLRV
EKSLKKFNIDWSKLVSVASTGTPAMVDANNGLVTKLKSKVAMACK-GSDLKSVCCIIHPE
SLCAQKL--------KMDHIMSVVVNAVNWICS--RGLNHSEFTTLLYELDSQ-YGSLLY
YTEIKWLSRGLVLKRFFESLEEIDSFMS---------SRGKPL-PQLSSQDWIKDLAFLV
DMTMHLNTLNISLQ-------------------------GHSQIVTQMYDLIRAFLAKLC
LWETHL---ARNNLAHFPTLKSV--------SR-NESDGLSYIPKIVELKTEFQKRLSDF
KLYESELTLFSSPF-SVKIESV--------------QEALQMEVIDLQCNTVLKTKYDKV
GIP-------------------------------EFYK----------------YLWS-S
YPKYKTHCAKILSMFGSTYICEQLFSIMKLSKTEYCS--------------------QLK
DSQWDSVLHIAT------------------------------------------------
------------------------------------------------------------
------------------------------------------------------------
------------------------------------------------------------
------------------------------------------------------------
------------------------------------------------------------
------------------------------------------------------------
----
>Lipotes_vexillifer
------------------------------------------------------------
------------------------------------------------------------
------------------------------------------MAQVAMSTLPITNEESSE
SRMVVTFLVSALESM---CKELAKSKAEVAC-----------------------------
--------IAMYETD---------------------------------------------
----------------------VFVVGTEKGRAFITARTDLQ------------------
------------KDFAKYCIAEGLQEVKPPGPAN--GMQIDSGETEILRKAVEDYFCFCY
GKALGTTAMVPVPYEKMLRDQAAVVVQGLPEGIPFQHPENYDLATLKWILENKAGISFLI
NRPFLGPVSQL-------------GGPGVVTDAERSVTSPSESCAPINVKTEPMEDSGIS
PKATVMSVKKESE---DPNYYEYSMQGNHPG---------ATTTEWLRVRLPM---RDST
QLVPS-EMSDDPEAEVKIEGNTSSSNITNSAAGVEDLNIVQVTIPDNEKERLSSIEKIKQ
LREQVNDLFSRKF--GEAIGVDFPVKVPYRKITFNPGCVVIDGMPPGVVFKAPGYLEIS-
--SMRRILDAAEFIKFTVIRPLPGLELSNVGKRKID-----------------QEGRV--
FQEKWERAYFFV--EVQNIPT-CLI-CKQSM--SVSKEYNLRRHYQTNH---SKHYDQYT
EKMRDEKLQELKKGL---------------------------------------------
RKYLLGSSDIV---CPEQKQVF-----ANVSPKEN-PAVQPIEDVAGNLWEKLREKIRSF
V---AYSIAIDEITDINNTTQLAIFIRGVDENF-DVSEELLDTVPMT-GTKSGNEIFLRV
EKSLKKFNIDWSKLVSVASTGTPAMVDANDGLVTKLKSKVAMACK-GSDLKSVCCIIHPE
SLCAQKL--------KMDHIMSVVVNAVNWICS--RGLNHSEFTTLLYELDSQ-YGSLLY
YTEIKWLSRGLVLKRFFESLEEIDSFMS---------SRGKPL-PQLSSQDWIKDLAFLV
DMTMHLNTLNISLQ-------------------------GHSQIVTQMYDLIRAFLAKLC
LWETHL---ARNNLAHFPTLKSV--------SR-NESDGLNYIPKIVELKTEFQKRLSDF
KLYESELTLFSSPF-SMKIESV--------------QEALQMEVIDLQCNTVLKTKYDKV
GIP-------------------------------EFYK----------------YLWS-S
YPKYKTHCAKILSMFGSTYICEQLFSIMKLSKTEYCS--------------------QLK
DSQWDSVLHIAT------------------------------------------------
------------------------------------------------------------
------------------------------------------------------------
------------------------------------------------------------
------------------------------------------------------------
------------------------------------------------------------
------------------------------------------------------------
----
>Bos_taurus
------------------------------------------------------------
------------------------------------------------------------
------------------------------------------MAQVAVSTPPIAHEESSE
SRMVVTFLVSALESM---CKELAKSKAEVAC-----------------------------
--------IAMYEAD---------------------------------------------
----------------------VFVIGTEKGRAFVNARTDLQ------------------
------------KDFAKYCVAEGLQEVKPPGPANASRMQVDSGETEILRKAVEDYFCFCY
GKALGTAAMVPVPYEKMLTDQEAIVVQGLPEGVPFQHPENYDLATLKWILENKAGISFLI
NRPFPGPANQP-------------GGPGVVTDTDKSVTSPSESCTPIRVKTEPMEDSGIS
LKAEVVSVKKESE---DPNYYEYSMQESRHS---------SAGTEVIETELPM---EDSI
QLVPS-ETSEDPEAEVKIEGNTSSPNITNSAAGVEDLNIVQVTVPDNEKERLSSLEKIKQ
LREQVNDLFSRKF--GEAIGVDFPVKVPYRKITFNPGCVVIDGMPPGVVFKAPGYLEIS-
--SMRRILDAADLIKFTVIRPLPGLELSNVGKRKID-----------------QEGRV--
FQEKWERAYFFV--EVQNIPT-CLI-CKQSM--SVSKEYNLRRHYQTNH---SKHYDQYT
EKMRDEKLQELKEGL---------------------------------------------
RKYLLGSSDTV---CPEQKQVF-----AKVNPREN-AAVQPVEDVAGNLWEKLREKIRSF
V---AYSIAIDEITDINNTTQLAIFIRGVDENF-DVSEELLDTVPMT-GTKSGNEIFLRV
EKSLKKFNIDWSKLVSVASTGTPAMVDANDGLVTKLKSKVAMVCK-GSDLKSVCCIIHPE
SLCAQKL--------KMDHIMSVVVNAVNWICS--RGLNHSEFTTLLYELDCQ-YGSLLY
YTEIKWLSRGLVLKRFFESLEEIDSFMS---------SRGKPL-PQLSSQDWIKDLAFLV
DMTMHLNTLNISLQ-------------------------GHSQIVTQMYDLIRAFLAKLC
LWETHL---ARNNLAHFPTLKSV--------SR-NESDGLNYIPKIVELKTEFQKRLSDF
KLYESELTLFSSPF-SMKIESV--------------QEALQMEVIDLQCNTVLKTKYDKV
GIP-------------------------------EFYK----------------HLWG-S
YPKYKIHCAKILSMFGSTYICEQLFSIMKLSKTEYCS--------------------QLK
DSQWDSVLHIST------------------------------------------------
------------------------------------------------------------
------------------------------------------------------------
------------------------------------------------------------
------------------------------------------------------------
------------------------------------------------------------
------------------------------------------------------------
----
>Bos_indicus
------------------------------------------------------------
------------------------------------------------------------
------------------------------------------MAQVAVSTPPIAHEESSE
SRMVVTFLVSALESM---CKELAKSKAEVAC-----------------------------
--------IAMYEAD---------------------------------------------
----------------------VFVIGTEKGRAFVNARTDLQ------------------
------------KDFAKYCVAEGLQEVKPPGPANASRMQVDSGETEILRKAVEDYFCFCY
GKALGTAAMVPVPYEKMLXDQEAIVVQGLPEGVPFQHPENYDLATLKWILENKAGISFLI
NRPFPGPANQP-------------GGPGVVTDTDKSVTSPSESCTPIRVKTEPMEDSGIS
LKAEVVSVKKESE---DPNYYEYSMQESRHS---------SAGTEVIETELPM---EDST
QLVPS-ETSEDPEAEVKIEGNTSSPNITNSAAGVEDLNIVQVTVPDNEKERLSSLEKIKQ
LREQVNDLFSRKF--GEAIGVDFPVKVPYRKITFNPGCVVIDGMPPGVVFKAPGYLEIS-
--SMRRILDAADXIKFTVIRPLPGLELSNVGKRKID-----------------QEGRV--
FQEKWERAYFFV--EVQNIPT-CLI-CKQSM--SVSKEYNLRRHYQTNH---SKHYDQYT
EKMRDEKLQELKEGL---------------------------------------------
RKYLLGSSDTV---CPEQKQVF-----AKVNPREN-AAVQPVEDVAGNLWEKLREKIRSF
V---AYSIAIDEITDINNTTQLAIFIRGVDENF-DVSEELLDTVPMT-GTKSGNEIFLRV
EKSLKKFNIDWSKLVSVASTGTPAMVDANDGLVTKLKSKVAMVCK-GSDLKSVCCIIHPE
SLCAQKL--------KMDHIMSVVVNAVNWICS--RGLNHSEFTTLLYELDCQ-YGSLLY
YTEIKWLSRGLVLKRFFESLEEIDSFMS---------SRGKPL-PQLSSQDWIKDLAFLV
DMTMHLNTLNISLQ-------------------------GHSQIVTQMYDLIRAFLAKLC
LWETHL---ARNNLAHFPTLKSV--------SR-NESDGLNYIPKIVELKTEFQKRLSDF
KLYESELTLFSSPF-SMKIESV--------------QEALQMEVIDLQCNTVLKTKYDKV
GIP-------------------------------EFYK----------------HLWG-S
YPKYKXHCAKILSMFGSTYICEQLFSIMKLSKTEYCS--------------------QLK
DSQWDSVLHIST------------------------------------------------
------------------------------------------------------------
------------------------------------------------------------
------------------------------------------------------------
------------------------------------------------------------
------------------------------------------------------------
------------------------------------------------------------
----
>Bos_mutus
------------------------------------------------------------
------------------------------------------------------------
------------------------------------------MAQVAVSTPPIAHEESSE
SRMVVTFLVSALESM---CKELAKSKAEVAC-----------------------------
--------IAMYEAD---------------------------------------------
----------------------VFVIGTEKGRAFVNARTDLQ------------------
------------KDFAKYCVAEGLQEVKPPGPANASRRQVDSGETEILRKAVEDYFCFCY
GKALGTAAMVPVPYEKMLTDQEAIVVQGLPEGVPFQHPENYDLATLKWILENKAGISFLI
NRPFPGPANQP-------------GGPGVVTDTDKSVTSPSESCTPIRVKTEPMEDSGIS
LKAEVVSVKKESE---DPNYYEYSMQESRHS---------SAGTEVIETELPM---EDST
QLVPS-ETSEDPEAEVKIEGKTSSPNITNSAAGVEDLNIVQVTVPDNEKERLSSLEKIKQ
LREQVNDLFSRKF--GEAIGVDFPVKVPYRKITFNPGCVVIDGMPPGVVFKAPGYLEIS-
--SMRRILDAADFIKFTVIRPLPGLELSNVGKRKID-----------------QEGRV--
FQEKWERAYFFV--EVQNIPT-CLI-CKQSM--SVSKEYNLRRHYQTNH---SKHYDQYT
EKMRDEKLQELKEGL---------------------------------------------
RKYLLGSSDTV---CPEQKQVF-----AKVNPREN-AAVQPVEDVAGNLWEKLREKIRSF
V---AYSIAIDEITDINNTTQLAIFIRGVDENF-DVSEELLDTVPMT-GTKSGNEIFLRV
EKSLKKFNIDWSKLVSVASTGTPAMVDANDGLVTKLKSKVAMVCK-GSDLKSVCCIIHPE
SLCAQKL--------KMDHIMSVVVNAVNWICS--RGLNHSEFTTLLYELDCQ-YGSLLY
YTEIKWLSRGLVLKRFFESLEEIDSFMS---------SRGKPL-PQLSSQDWIKDLAFLV
DMTMHLNTLNISLQ-------------------------GHSQIVTQMYDLIRAFLAKLC
LWETHL---ARNNLAHFPTLKSV--------SR-NESDGLNYIPKIVELKTEFQKRLSDF
KLYESELTLFSSPF-SMKIESV--------------QEALQMEVIDLQCNTVLKTKYDKV
GIP-------------------------------EFYK----------------HLWG-S
YPKYKTHCAKILSMFGSTYICEQLFSIMKLSKTEYCS--------------------QLK
DSQWDSVLHIST------------------------------------------------
------------------------------------------------------------
------------------------------------------------------------
------------------------------------------------------------
------------------------------------------------------------
------------------------------------------------------------
------------------------------------------------------------
----
>Bison_bison_bison
------------------------------------------------------------
------------------------------------------------------------
------------------------------------------MAQVAVSTPPIAHEESSE
SRMVVTFLVSALESM---CKELAKSKAEVAC-----------------------------
--------IAMYEAD---------------------------------------------
----------------------VFVIGTEKGRAFVNARTDLQ------------------
------------KDFAKYCVAEGLQEVKPPGPANASRMQVDSGETEILRKAVEDYFCFCY
GKALGTAAMVPVPYEKMLTDQEAIVVQGLPEGVPFQHPENYDLATLKWILENKAGISFLI
NRPFPGPANQP-------------GGPGVVTDTDKSVTSPSESCTPIRVKTEPMEDSGIS
LKAEVVSVKKESE---DPNYYEYSMQESRHS---------SAGTEVIETELPM---EDST
QLVPS-ETSEDPEAEVKIEGKTSSPNITNSAAGVEDLNIVQVTVPDNEKERLSSLEKIKQ
LREQVNDLFSRKF--GEAIGVDFPVKVPYRKITFNPGCVVIDGMPPGVVFKAPGYLEIS-
--SMRRILDAADFIKFTVIRPLPGLELSNVGKRKID-----------------QEGRV--
FQEKWERAYFFV--EVQNIPT-CLI-CKQSM--SVSKEYNLRRHYQTNH---SKHYDQYT
EKMRDEKLQELKEGL---------------------------------------------
RKYLLGSSDTV---CPEQKQVF-----AKMNPREN-AAVQPVEDVAGNLWEKLREKIRSF
V---AYSIAIDEITDINNTTQLAIFIRGVDENF-DVSEELLDTVPMT-GTKSGNEIFLRV
EKSLKKFNIDWSKLVSVASTGTPAMVDANDGLVTKLKSKVAMVCK-GSDLKSVCCIIHPE
SLCAQKL--------KMDHIMSVVVNAVNWICS--RGLNHSEFTTLLYELDCQ-YGSLLY
YTEIKWLSRGLVLKRFFESLEEIDSFMS---------SRGKPL-PQLSSQDWIKDLAFLV
DMTMHLNTLNISLQ-------------------------GHSQIVTQMYDLIRAFLAKLC
LWETHL---ARNNLAHFPTLKSV--------SR-NESDGLNYIPKIVELKTEFQRRLSDF
KLYESELTLFSSPF-SMKIESV--------------QEALQMEVIDLQCNTVLKTKYDKV
GIP-------------------------------EFYK----------------HLWG-S
YPKYKTHCAKIL------------------------------------------------
------------------------------------------------------------
------------------------------------------------------------
------------------------------------------------------------
------------------------------------------------------------
------------------------------------------------------------
------------------------------------------------------------
------------------------------------------------------------
----
>Bubalus_bubalis
------------------------------------------------------------
------------------------------------------------------------
------------------------------------------MAQIAVSTLPIANEESSE
SRMVVTFLVSALESM---CKELAKSKAEVAC-----------------------------
--------IAMYEAD---------------------------------------------
----------------------VFVIGTEKGRAFVNARTDLQ------------------
------------KDFAKYCVAEGPQEVKPPGPASASRMQVNSGETGILRKAVEDYFCFCY
GKALGTTAMVPVPYEKMLTNQEAIVVQGLPEGVPFQHPENYDLATLKWILENKAGISFLI
NRPFLGPANQP-------------GGPGVVTDTDKSVTSPSESCTPIRVKTEPMEDSGIS
LKAEVVSVKKESE---DPNYYEYSMQESRHS---------SAGTEVIETELPM---EDST
QLVPS-ETSEDPEAEVKIEGNTSSPNITNSAAGVEDLNIVQVTVPDNEKERLSSLEKIKQ
LREQVNDLFSRKF--GEAIGVDFPVKVPYRKITFNPGCVVIDGMPPGVVFKAPGYLEIS-
--SMRRILDAADFIKFTVIRPLPGLELSNVGKRKID-----------------QEGRV--
FQEKWERAYFFV--EVQNIPT-CLI-CKQSM--SVSKEYNLRRHYQTNH---SKHYDQYT
EKMRDEKLQELKEGL---------------------------------------------
RKYLLGSSDTV---CPEQKQVF-----AKVSPREN-AAVQPVEDVAGNLWEKLREKIRSF
V---AYSIAIDEITDINNTTQLAIFIRGVDENF-DVSEELLDTVPMT-GTKSGNEIFLRV
EKSLKKFNIDWSKLVSVASTGTPAMVDANDGLVTKLKSKVAMVCK-GSDLKSVCCIIHPE
SLCAQKL--------KMDHIMSVVVNAVNWICS--RGLNHSEFTTLLYELDCQ-YGSLLY
YTEIKWLSRGLVLKRFFESLEEIDSFMS---------SRGKPL-PQLSSQDWIKDLAFLV
DMTTHLNTLNISLQ-------------------------GHSQVVTQMYDLIRAFLAKLC
LWETHL---ARNNLAHFPTLKSV--------SR-NESDGLNYIPKIVELKTEFQKRLSDF
KLYESELTLFSSPF-SMKIESV--------------QEALQMEVIDLQCNTVLKTKYDKV
GIP-------------------------------EFYK----------------HLWG-S
YPKYKTHCAKILSMFGSTYICEQLFSIMKLSKTEYCS--------------------QLK
DSQWDSVLHIST------------------------------------------------
------------------------------------------------------------
------------------------------------------------------------
------------------------------------------------------------
------------------------------------------------------------
------------------------------------------------------------
------------------------------------------------------------
----
>Ovis_aries
------------------------------------------------------------
------------------------------------------------------------
------------------------------------------MAQVAVSTLPIANEESSE
SRMVVTFLVSALESM---CKELAKSKAEVAC-----------------------------
--------IAMYEAD---------------------------------------------
----------------------VFVIGTEKGRAFVNARTDLQ------------------
------------KDFAKYCVAEGPQEVKPPGPANASGMQVDSGETEILRKAVEDYFCFCY
GKALGTTAMVPVPYEKMLTDQEAIVVRGLPEGVPFQHPENYDLATLKWILENKAGISFLI
NRPFPGPANQP-------------GGPGTVTDTDESVTSPSESCTPVRVKTEPMEDSGIS
LKAEVVSVKKESE---DPNYYEYSMQESHHS---------SAGTEVIEMELPM---EDST
QLVPS-ETSEDPGAEVKIEGNSSSPNITNSAAGVEDLNIVQVTVPDNEKERLSSLEKIKQ
LREQVNDLFSRKF--GEAVGVDFPVKVPYRKITFNPGCVVIDGMPPGVVFKAPGYLEIS-
--SMRRILDAADFIKFTVIRPLPGLELSNVGKRKID-----------------QEGRV--
FQEKWERAYFFM--EVQNIPT-CLI-CKQSM--SVSKEYNLRRHYQTNH---SKHYDQYT
EKMRDEKLQELKEGL---------------------------------------------
RKYLLGSSDTV---CPEQKQVF-----AKVSPREN-AAVQPAEDMAGNLWEKLREKIRSF
V---AYSIAIDEITDINNTTQLAIFIRGVDENF-DVSEELLDTVPMT-GTKSGNEIFLRV
EKSLKKFNIDWSKLVSVASTGTPAMVDANDGLVPKLKSKVAMVCK-GSDLKSMCCIIHPE
SLCAQKL--------KMDHVMSVVVNAVNWICS--RGLNHSEFTTLLYELDCQ-YGSLLY
YTEIKWLSRGLVLKRFFESLEEIDCFMS---------SRGKPL-PQLSSQDWIKDLAFLV
DVTTHLNTLNISLQ-------------------------GHSQIVTQMYDLIRAFLAKLC
LWETHL---ARNNLAHFPTLKSV--------SR-NESDGLNYIPKIVELKTEFQKRLSDF
KLYESELTLFSSPF-STKIESV--------------QEALQMEVIDLQCNTVLKTKYDKV
GIP-------------------------------EFYK----------------YLWG-S
YPKYKTHCAKILSMFGSTYICEQLFSIMKLSKTEYCS--------------------QLK
DSQWDSVLHIST------------------------------------------------
------------------------------------------------------------
------------------------------------------------------------
------------------------------------------------------------
------------------------------------------------------------
------------------------------------------------------------
------------------------------------------------------------
----
>Capra_hircus
MRKSVKLNKSKKGHPRLEAV-SGAAGDTCRHASKAGDGQALLALNSAGLSDFQQTQCAAE
VDSTAPETATPTWGAADTRVQAAFQEAKKKKKRKRKK--EKGGIVESRAPAAAHNAEPSP
PDGRGRPHSAP------GTPRWPRPQTPRPAGRCPPAGTSGIMAQVAVSTLPIANEESSE
SRMVVTFLVSALESM---CKELAKSKAEVAC-----------------------------
--------IAMYEAD---------------------------------------------
----------------------VFVIGTEKGRAFVNARTDLQ------------------
------------KDFAKYCVAEGLQEVKPPGPANASGMQVDSGETEILRKAVEDYFCFCY
GKALGTTAMVPVPYEKMLTDQEAIVVQGLPEGIPFQHPENYDLATLKWILENKAGISFLI
NRPFPGPANQP-------------GGPGMVTDTDESVTSPSESCTPIRVKTEPMEDSGIS
LKAEVVSVKKESE---DPNYYEYSMQESRHS---------SAGTEVIEMELPM---EDST
QLAPS-ETSEDPGAEVKIEGNSSSPNITNSAAGVEDLNIVQVTVPDNEKERLSSLEKIKQ
LREQVNDLFSRKF--GEAVGVDFPVKVPYRKITFNPGCVVIDGMPPGVVFKAPGYLEIS-
--SMRRILDAADFIKFTVIRPLPGLELSNVGKRKID-----------------QEGRV--
FQEKWERAYFFM--EVQNIPT-CLI-CKQSM--SVSKEYNLRRHYQTNH---SKHYDQYT
EKMRDEKLQELKEGL---------------------------------------------
RKYLLGSSDTV---CPEQKQVF-----AKVSPREN-AAIQPVEDTAGNLWEKLREKIRSF
V---AYSIAIDEITDINNTTQLAIFIRGVDENF-DVSEELLDTVPMT-GTKSGNEIFLRV
EKSLKKFNIDWSKLVSVASTGTPAMVDANDGLVPKLKSKVAMVCK-GSDLKSVCCIIHPE
SLCAQRL--------KMDHVMSVVVNAVNWICS--RGLNHSEFTTLLYELDCQ-YGSLLY
YTEIKWLSRGLVLKRFFESLEEIDCFMS---------SRGKPL-PQLSSQDWIKDLAFLV
DVTTHLNTLNISLQ-------------------------GHSQIVTQMYDLIRAFLAKLC
LWETHL---ARNNLAHFPTLKSV--------SR-NESDGLNYIPKIVELKTEFQKRLSDF
KLYESELTLFSSPF-STKIESV--------------QEALQMEVIDLQCNTVLKTKYDKV
GIP-------------------------------EFYK----------------YLWG-S
YPKYKTHCAKILSMFGSTYICEQLFSIMKLSKTEYCS--------------------QLK
DSQWDSVLHIST------------------------------------------------
------------------------------------------------------------
------------------------------------------------------------
------------------------------------------------------------
------------------------------------------------------------
------------------------------------------------------------
------------------------------------------------------------
----
>Oryx_dammah
------------------------------------------------------------
------------------------------------------------------------
------------------------------------------MAQVAASTLPIANEESSE
SRVVVTFLVSALESM---CKELAKSKAEVAC-----------------------------
--------IAVYEAD---------------------------------------------
----------------------VFVIGTEKGRAFVNARTDLQ------------------
------------KDFANYCVAEGPQEVKPPVPANASGMQVDSGETEILRKAVEDYFCFCY
GKALGTTAMVPVPYEKMLTDQGAIVVQGLPEGVPFQHPENYDLATLKWILENKAGISFLI
NRPFPGPVNQP-------------GGPGVVTDTDKSVTSPSESCTPIRVKTEPVEDSGIS
LKAEVVSVKKESE---DPNYYEYSMQESRHS---------SAGTEVIEMELPM---EDST
QLVPS-ETSEDPEAEVKIEGNSSSPNTANSAAGVEDLNIVQVAVPDNEKERLSSLEKIKQ
LREQVNDLFSRKF--GEAIGVDFPVKVPYRKITFNPGCVVIDGMPPGVVFKAPGYLEIS-
--SMRRILDAADFIKFTVIRPLPGLELSNVGKRKID-----------------QEGRV--
FQEKWERAYFFM--EVQNIPT-CLI-CKQSM--SVSKEYNLRRHYQTNH---SKHYDQYT
EKMRDEKLQELKEGL---------------------------------------------
RKYLLGSSDTV---CPEQKQVF-----AKVSPREN-AAVQPVEDMAGNLWEKLREKIRSF
V---AYSIAIDEITDINNTTQLAIFIRGVDENF-DVSEELLDTVPMT-GTKSGNEIFLRV
EKSLKKFNIDWSKLVSVASTGTPAMVDANDGLVTKLKSKVAMVCK-GSDLKSVCCIIHPE
SLCAQKL--------KMDHIMSVVVNAVNWICS--RGLNHSEFTTLLYELDCQ-YGSLLY
YTEIKWLSRGLVLKRFFESLEEIDCFMS---------SRGKPL-PQLSSQDWIKDLAFLV
DVTTHLNTLNISLQ-------------------------GHSQIVTQMYDLIRAFLAKLC
LWETHL---ARNNLAHFPTLKSV--------SR-NESDGLNYIPKIVELKTEFQKRLSDF
KLYESELTLFSSPF-STKIESV--------------QEALQMEVIDLQCNTVLKTKYDKV
GIP-------------------------------EFYK----------------YLWG-S
YPKYKTHCAKILSMFGSTYICEQLFSIMKLSKTEYCS--------------------QLK
DSQWDSVLHIST------------------------------------------------
------------------------------------------------------------
------------------------------------------------------------
------------------------------------------------------------
------------------------------------------------------------
------------------------------------------------------------
------------------------------------------------------------
----
>Odocoileus_virginianus_texanus
------------------------------------------------------------
------------------------------------------------------------
------------------------------------------------------------
------------------------------------------------------------
------------------------------------------------------------
------------------------------------------------------------
------------------------------------------------------------
--------MVPVPYEKMLTDQEAMVVQGLPEGVPFQHPENYDLATLKWILENKAGISFLI
NRPFPGPVNQP-------------GGPGLATNTDRSVTSPSESCAPIRVKTEPMEDSGIS
LEAAVVSVKKESE---DPNYDEYGMQESRRP---------SAGTELIEMELPM---EDST
QLVPS-EMSEDSEAEVKIEGNTSSPNITNSAAGVEDLNIVQVTVPDNEKERLSSLEKIKQ
LREQVNDLFSRKF--GEAIGVDFPVKVPYRKITFNPGCVVIDGMPPGVVFKAPGYLEIS-
--SMRRILDAAEFIKFTVIRPLPGLELSNVGKRKID-----------------QEGRV--
FQEKWERAYFFV--EVQNIPT-CLI-CKQSM--SVSKEYNLRRHYQTNH---SKHYDQYT
EKMRDEKLRELKEGL---------------------------------------------
RKYLLGSSDIV---CPEQKQAF-----AKVSPRGN-AAVQPVEDVAGNLWEKLREKIRSF
V---AYSIAIDEITDINNTTQLAIFIRGVDENF-DVSEELLDTVPMT-GTKSGNEIFLRV
EKSLKKFNIDWSKLVSVASTGTPAMVDANDGLVTKLKSKVATVCK-GSDLKSVCCIIHPE
SLCAQKL--------KMDHIMSVVVNAVNWICS--RGLNHSEFTTLLYELDCQ-YGSLLY
YTEIKWLSRGLVLKRFFESLEEIDSFMS---------SRGKPL-PQLSSQDWIKDLAFLV
DMTMHLNTLNISLQ-------------------------GHSQIVTQMYDLIRAFLAKLC
LWETHL---ARNNLAHFPTLKSV--------SR-NESDGLNYIPKIVELKTEFQKRLSDF
KLYESELTLFSSPF-SMKIESV--------------QEALQMEVIDLQCNTVLKTKYDKV
GIP-------------------------------EFYK----------------YLWG-S
YPKYKTHCAKILSMFGSTYICEQLFSIMKLSKAEYCS--------------------QLK
DSQWDSVLHIST------------------------------------------------
------------------------------------------------------------
------------------------------------------------------------
------------------------------------------------------------
------------------------------------------------------------
------------------------------------------------------------
------------------------------------------------------------
----
>Leptonychotes_weddellii
------------------------------------------------------------
------------------------------------------------------------
------------------------------------------------------------
------------------------------------------------------------
------------------------------------------------------------
------------------------------------------------------------
------------------------------------------------------------
------------------------------------------------------------
------------------------------------------------------------
------------------------------------------------MELPM---E---
------ETGEDPEAEVKIEGSTNSSSITNSAAGVEDLNIVQVTIPDNEKERLSSIEKIKQ
LREQVNDLFSRKF--GEAIGVDFPVKVPYRKITFNPGCVVIDGMPPGVVFKAPGYLEIS-
--SMRRILDAADFIKFTVLRPLPGLELSNVGKRKID-----------------QEGRV--
FQEKWERAYFFV--EVQNIPT-CLI-CKQSM--SVSKEYNLRRHYQTNH---SKHYDQYT
EKMRDEKLHELKKGL---------------------------------------------
RKYLLGSSEIM---GPEQKQAF-----ANVSPNET-AAVQPIEDMAGNLWEKLREKIKSF
V---AYSIAIDEITDINNTTQLAIFIRGVDENF-DVSEELLDTVPMT-GTKSGNEIFLRV
EKSLKKFNIDWSKLVSVASTGTPAMVDVNDGLVTKLKSKVAMICK-DSDLKSVCCIIHPE
SLCAQKL--------KMDHVMSVVVNSVNWICS--RGLNHSEFTTLLYELDSQ-YGSLLY
YTEIKWLSRGLVLKRFFESLEEIDSFMS---------SRGKPL-PQLSSQDWIRDLAFLV
DMTMHLNTLNISLQ-------------------------GHSQVVTQMYDLIRAFLAKLC
LWETHL---ARNNLAHFPTLKSV--------SR-NESDGLNYIPKIVELKTEFQKRLSDF
KLYESDLTLFSSPF-SVKIESV--------------HEALQMEVIDLQCNTVLKTKYDKV
GVP-------------------------------EFYK----------------YLWS-S
YPKYRIHCAKILSMFGSTYICEQLFSIMKLSKTKYCS--------------------QLK
DSQWDSMLHIAT------------------------------------------------
------------------------------------------------------------
------------------------------------------------------------
------------------------------------------------------------
------------------------------------------------------------
------------------------------------------------------------
------------------------------------------------------------
----
>Neomonachus_schauinslandi
------------------------------------------------------------
------------------------------------------------------------
------------------------------------------MAQVEVSALPVETEESSE
SRMVVTFLVSALESM---CKELAKSKAEVAC-----------------------------
--------IAMYETD---------------------------------------------
----------------------VFVVGTEKGRAFVNTRTDLQ------------------
------------KDFAKYCITEGA-EAKPPCPAN--GMQIDSGETEILRKAVEDYFCFCY
GKALGMTAMVPVPYEKILRDPGAVVVQGLPEGMTFQHPENYGLATLKWILENKAGISFVI
NRPFLGPASQL-------------GGPVVATDAKRLVTSPSESCGPISVKTEPMEDTGTV
VKEGAVSVKKESE---DPNYYGYNIQENQHP---------CASGEVIEMELPM---EDSI
LRVPS-ETGEDPEAEVKIEGSTNSSSITNSAAGVEDLNIVQVTIPDNEKERLSSIEKIKQ
LREQVNDLFSRKF--GEAIGVDFPVKVPYRKITFNPGCVVIDGMPPGVVFKAPGYLEIS-
--SMRRILDAAEFIKFTVIRPLPGLELSNVGKRKID-----------------QEGRV--
FQEKWERAYFFV--EVQNIPT-CLI-CKQSM--SVSKEYNLRRHYQTNH---SKHYDQYT
EKMRDEKLHELKKGL---------------------------------------------
RKYLLGSSEIM---GPEQKQAF-----ANVSPNET-AAVQPIEDMAGNLWEKLREKIKSF
V---AYSIAIDEITDINNTTQLAIFIRGVDENF-DVSEELLDTVPMT-GTKSGNEIFLRV
EKSLKKFNIDWSKLVSVASTGTPAMVDVNDGLVTKLKSKVAMICK-DSDLKSVCCIIHPE
SLCAQKL--------KMDHVMSVVVNSVNWICS--RGLNHSEFTTLLYELDSQ-YGSLLY
YTEIKWLSRGLVLKRFFESLEEIDSFMS---------SRGKPL-PQLSSQDWIRDLAFLV
DMTMHLNTLNISLQ-------------------------GHSQVVTQMYDLIRAFLAKLC
LWETHL---ARNNLAHFPTLKSV--------SR-NESDGLNYIPKIVELKTEFQKRLSDF
KLYESDLTLFSSPF-SVKIESV--------------HEALQMEVIDLQCNTVLKTKYDKV
GVP-------------------------------EFYK----------------YLWS-S
YPKYRIHCAKILSMFGSTYICEQLFSIMKLSKTKYCS--------------------QLK
DSQWDSMLHIAT------------------------------------------------
------------------------------------------------------------
------------------------------------------------------------
------------------------------------------------------------
------------------------------------------------------------
------------------------------------------------------------
------------------------------------------------------------
----
>Halichoerus_grypus
------------------------------------------------------------
------------------------------------------------------------
------------------------------------------MAQVEVSALPVETEESSE
SRMVVTFLVSALESM---CKELAKSKAEVVC-----------------------------
--------IAMYETD---------------------------------------------
----------------------VFVVGTEKGRAFVNARTDLQ------------------
------------KDFAKYCITEGA-EAKPPCPAN--GMQIDSGETEILRKAVEDYFCFCY
GKALGTTAMVPVPYEKILRDPGAVVVQGLPEGMAFQHPENYGLATLKWILENKAGISFVI
NRPFLGPASQL-------------GGPVVAADAKRSVTSPSESCGPISVKTEPMEDTGMA
VKEGAVSVKKESE---DPNYYGYNIHENQHP---------CVSGEVIEMELPM---EDSI
PRVPS-ETGEDPEAEVKIEGSTNSSSITNSAAGVEDLNIVQVTIPDNEKERLSSIEKIKQ
LREQVNDLFSRKF--GEAIGVDFPVKVPYRKITFNPGCVVIDGMPPGVVFKAPGYLEIS-
--SMRRILDAAEFIKFTVIRPLPGLELSNVGKRKID-----------------QEGRV--
FQEKWERAYFFV--EVQNIPT-CLI-CKQSM--SVSKEYNLRRHYQTNH---SKHYDQYT
EKMRDEKLHELKKGL---------------------------------------------
RKYLLGSSEIV---GPEQKQAF-----ANVSPNET-AAVQPIEDMAGNLWEKLREKIKSF
V---AYSIAIDEITDINNTTQLAIFIRGVDENF-DVSEELLDTVPMT-GTKSGNEIFLRV
EKSLKKFNIDWSKLVSVASTGTPAMVDVNDGLVTKLKSKVAMICK-DSDLKSVCCIIHPE
SLCAQKL--------KMDHVMSVVVNSVNWICS--RGLNHSEFTTLLYELDSQ-YGSLLY
YTEIKWLSRGLVLKRFFESLEEIDSFMS---------SRGKPL-PQLSSQDWIRDLAFLV
DMTMHLNTLNISLQ-------------------------GHSQVVTQMYDLIRAFLAKLC
LWETHL---ARNNLAHFPTLKSV--------SR-NESDGLNYIPKIVELKTEFQKRLSDF
KLYESDLTLFSSPF-SVKIESV--------------HEALQMEVIDLQCNTVLKTKYDKV
GVP-------------------------------EFYK----------------YLWS-S
YPKYRIHCAKILSMFGSTYICEQLFSIMKLSKTKYCS--------------------QLK
DSQWDSMLHIAT------------------------------------------------
------------------------------------------------------------
------------------------------------------------------------
------------------------------------------------------------
------------------------------------------------------------
------------------------------------------------------------
------------------------------------------------------------
----
>Phoca_vitulina
------------------------------------------------------------
------------------------------------------------------------
------------------------------------------MAQVEVSALPVETEESSE
SRMVVTFLVSALESM---CKELAKSKAEVVC-----------------------------
--------IAMYETD---------------------------------------------
----------------------VFVVGTEKGRAFVNARTDLQ------------------
------------KDFAKYCITEGA-EAKPPCPAN--GMQIDSGETEILRKAVEDYFCFCY
GKALGTTAMVPVPYEKILRDPGAVVVQGLPEGMAFQHPENYGLATLKWILENKAGISFVI
NRPFLGPASQL-------------GGPVVAADAKRSVTSPSESCGPISVKTEPMEDTGMA
VKEGAVSVKKESE---DPNYYGYNIHENQHP---------CVSGEVIEMELPM---EDSI
PRVPS-ETGEDPEAEVKIEGSTNSSSITNSAAGVEDLNIVQVTIPDNEKERLSSIEKIKQ
LREQVNDLFSRKF--GEAIGVDFPVKVPYRKITFNPGCVVIDGMPPGVVFKAPGYLEIS-
--SMRRILDAAEFIKFTVIRPLPGLELSNVGKRKID-----------------QEGRV--
FQEKWERAYFFV--EVQNIPT-CLI-CKQSM--SVSKEYNLRRHYQTNH---SKHYDQYT
EKMRDEKLHELKKGL---------------------------------------------
RKYLLGSSEIV---GPEQKQAF-----ANVSPNET-AAVQPIEDMAGNLWEKLREKIKSF
V---AYSIAIDEITDINNTTQLAIFIRGVDENF-DVSEELLDTVPMT-GTKSGNEIFLRV
EKSLKKFNIDWSKLVSVASTGTPAMVDVNDGLVTKLKSKVAMICK-DSDLKSVCCIIHPE
SLCAQKL--------KMDHVMSVVVNSVNWICS--RGLNHSEFTTLLYELDSQ-YGSLLY
YTEIKWLSRGLVLKRFFESLEEIDSFMS---------SRGKPL-PQLSSQDWIRDLAFLV
DMTMHLNTLNISLQ-------------------------GHSQVVTQMYDLIRAFLAKLC
LWETHL---ARNNLAHFPTLKSV--------SR-NESDGLNYIPKIVELKTEFQKRLSDF
KLYESDLTLFSSPF-SVKIESV--------------HEALQMEVIDLQCNTVLKTKYDKV
GVP-------------------------------EFYK----------------YLWS-S
YPKYRIHCAKILSMFGSTYICEQLFSIMKLSKTKYCS--------------------QLK
DSQWDSMLHIAT------------------------------------------------
------------------------------------------------------------
------------------------------------------------------------
------------------------------------------------------------
------------------------------------------------------------
------------------------------------------------------------
------------------------------------------------------------
----
>Zalophus_californianus
------------------------------------------------------------
------------------------------------------------------------
------------------------------------------MAQVEVSALPVETEESSE
SRMVVTFLVSALESM---CKELAKSKAEVAC-----------------------------
--------IAMYETD---------------------------------------------
----------------------VFVVGTEKGRAFVNARTDLQ------------------
------------KDFAKYCIAEGA-EAKPPCPAN--RMQIDSGEAEILRTAVEDYFCFCY
GKALGTTAMVPVPYEKILRDPGAVVVQGLPEGMAFQHPENYGLATLKWILENKAGISFII
NRPFLGPASQL-------------GGPVVGADAKRSVTSPSESCGPISVKTEPMEDTGTA
VKEVAVSVKKESE---DPNYYRYNIQENQHP---------CVSSEVIEMELPM---EDSI
PRVTS-ETGEDPEAEVKIEGSTNSSSITNSAAGVEDLNIVQVTIPDNEKERLSSIEKIKQ
LREQVNDLFSRKF--GEAIGVDFPVKVPYRKITFNPGCVVIDGMPPGVVFKAPGYLEIS-
--SMRRILDAAEFIKFTVIRPLPGLELSNVGKRKID-----------------QEGRV--
FQEKWERAYFFV--EVQNIPT-CLI-CKQSM--SVSKEYNLRRHYQTNH---SKHYDQYT
EKMRDEKLHELKKGL---------------------------------------------
RKYLLGSSEIV---GPEQKQAF-----ANVSPNET-AAVQPIEDMAGNLWEKLREKIKSF
V---AYSIAIDEITDINNTTQLAIFIRGVDENF-DVSEELLDTVPMT-GTKSGNEIFLRV
EKSLKKFNIDWSKLVSVASTGTPAMVDVNDGLVTKLKSKVAMICK-DSDLKSVCCIIHPE
SLCAQKL--------KMDHVMSVVVNSVNWICS--RGLNHSEFTTLLYELDSQ-YGSLLY
YTEIKWLSRGLVLKRFFESLEEIDSFMS---------SRGKPL-PQLSSQDWIRDLAFLV
DMTMHLNTLNISLQ-------------------------GHSQVVTQMYDLIRAFLAKLC
LWETHL---ARNNLAHFPTLKSV--------SR-NESDGLNYIPKIVELKTEFQKRLSDF
KLYESDLTLFSSPF-SVKIESV--------------HEALQMEVIDLQCNTVLKTKYDKV
GVP-------------------------------EFYK----------------YLWS-S
YPKYRIHCAKILSMFGSTYICEQLFSIMKLSKTKYCS--------------------QLK
DSQWDSMLHIAT------------------------------------------------
------------------------------------------------------------
------------------------------------------------------------
------------------------------------------------------------
------------------------------------------------------------
------------------------------------------------------------
------------------------------------------------------------
----
>Eumetopias_jubatus
------------------------------------------------------------
------------------------------------------------------------
------------------------------------------MAQVEVSALPVETEESSE
SRMVVTFLVSALESM---CKELAKSKAEVAC-----------------------------
--------IAMYETD---------------------------------------------
----------------------VFVVGTEKGRAFVNARTDLQ------------------
------------KDFAKYCIAEGA-EAKPPCPAN--RMQIDSGEAEILRTAVEDYFCFCY
GKALGTTAMVPVPYEKILRDPGAVVVQGLPEGMAFQHPENYGLATLKWILENKAGISFII
NRPFLGPASQL-------------GGPVVGADAKRSVTSPSESCGPISVKTEPMEDTGTA
VKEVAVSVKKESE---DPNYYRYNIQENQHP---------CVSSEVIEMELPM---EDSI
PRVTS-ETGEDPEAEVKIEGSTNSSSITNSAAGVEDLNIVQVTIPDNEKERLSSIEKIKQ
LREQVNDLFSRKF--GEAIGVDFPVKVPYRKITFNPGCVVIDGMPPGVVFKAPGYLEIS-
--SMRRILDAAEFIKFTVIRPLPGLELSNVGKRKID-----------------QEGRV--
FQEKWERAYFFV--EVQNIPT-CLI-CKQSM--SVSKEYNLRRHYQTNH---SKHYDQYT
EKMRDEKLHELKKGL---------------------------------------------
RKYLLGSSEIV---GPEQKQAF-----ANVSPNET-AAVQPIEDMAGNLWEKLREKIKSF
V---AYSIAIDEITDINNTTQLAIFIRGVDENF-DVSEELLDTVPMT-GTKSGNEIFLRV
EKSLKKFNIDWSKLVSVASTGTPAMVDVNDGLVTKLKSKVAMICK-DSDLKSVCCIIHPE
SLCAQKL--------KMDHVMSVVVNSVNWICS--RGLNHSEFTTLLYELDSQ-YGSLLY
YTEIKWLSRGLVLKRFFESLEEIDSFMS---------SRGKPL-PQLSSQDWIRDLAFLV
DMTMHLNTLNISLQ-------------------------GHSQVVTQMYDLIRAFLAKLC
LWETHL---ARNNLAHFPTLKSV--------SR-NESDGLNYIPKIVELKTEFQKRLSDF
KLYESDLTLFSSPF-SVKIESV--------------HEALQMEVIDLQCNTVLKTKYDKV
GVP-------------------------------EFYK----------------YLWS-S
YPKYRIHCAKILSMFGSTYICEQLFSIMKLSKTKYCS--------------------QLK
DSQWDSMLHIAT------------------------------------------------
------------------------------------------------------------
------------------------------------------------------------
------------------------------------------------------------
------------------------------------------------------------
------------------------------------------------------------
------------------------------------------------------------
----
>Callorhinus_ursinus
------------------------------------------------------------
------------------------------------------------------------
------------------------------------------MAQVEVSALPVETEESSE
SRMVVTFLMSALESM---CKELAKSKAEVAC-----------------------------
--------IAMYETD---------------------------------------------
----------------------VFVVGTEKGRAFVNARTDLQ------------------
------------KDFAKYCIAEGA-EAKPPCPAN--RMQIDSGEAEILRTAVEDYFCFCY
GKALGTTAMVPVPYEKILRDPGAVVVQGLPEGMAFQHPENYGLATLKWILENKAGISFII
NRPFLGPASQL-------------GGPVVGADAKRSVTSPSESCGPISVKTEPMEDTGTA
VKEVAVSVKKESE---DPNYYRYNIQENQHP---------CVSSEVIEMELPM---EDSI
PRVTS-ETGEDPEAEVKIEGSTNSSSITNSAAGVEDLNIVQVTIPDNEKERLSSIEKIKQ
LREQVNDLFSRKF--GEAIGVDFPVKVPYRKITFNPGCVVIDGMPPGVVFKAPGYLEIS-
--SMRRILDAAEFIKFTVIRPLPGLELSNVGKRKID-----------------QEGRV--
FQEKWERAYFFV--EVQNIPT-CLI-CKQSM--SVSKEYNLRRHYQTNH---SKHYDQYT
EKMRDEKLHELKKGL---------------------------------------------
RKYLLGSSEIV---GPEQKQAF-----ANVSPNET-AAVQPIEDMAGNLWEKLREKIKSF
V---AYSIAIDEITDINNTTQLAIFIRGVDENF-DVSEELLDTVPMT-GTKSGNEIFLRV
EKSLKKFNIDWSKLVSVASTGTPAMVDVNDGLVTKLKSKVAMICK-DSDLKSVCCIIHPE
SLCAQKL--------KMDHVMSVVVNSVNWICS--RGLNHSEFTTLLYELDSQ-YGSLLY
YTEIKWLSRGLVLKRFFESLEEIDSFMS---------SRGKPL-PQLSSQDWIRDLAFLV
DMTMHLNTLNISLQ-------------------------GHSQVVTQMYDLIRAFLAKLC
LWETHL---ARNNLAHFPTLKSV--------SR-NESDGLNYIPKIVELKTEFQKRLSDF
KLYESDLTLFSSPF-SVKIENV--------------HEALQMEVIDLQCNTVLKTKYDKV
GVP-------------------------------EFYK----------------YLWS-S
YPKYRIHCAKILSMFGSTYICEQLFSIMKLSKTKYCS--------------------QLK
DSQWDSMLHIAT------------------------------------------------
------------------------------------------------------------
------------------------------------------------------------
------------------------------------------------------------
------------------------------------------------------------
------------------------------------------------------------
------------------------------------------------------------
----
>Mirounga_leonina
------------------------------------------------------------
------------------------------------------------------------
------------------------------------------MAQVEVSALPVETEESSE
SRMVVTFLVSALESM---CKELAKSKAEVAC-----------------------------
--------IAMYETD---------------------------------------------
----------------------VFVVGTEKGRAFVNTRTDLQ------------------
------------KDFAKYCITEGA-EAKPPYPAN--GMQIDSGETEILRKAVEDYFCFCY
GKALGTTAMVPVPYEKILRDPGAVVVQGLPEGMAFQHPENYGLATLKWILENKAGISFVI
NRPFLGPASQL-------------GGPVVAADAKRSVTSPSESCGPINVKTEPMEDTGTA
VKEGAVSVKKESE---DPNYYGYNIQENQHP---------YASGEVIEMELPM---EDSI
LRVPS-ETGEDPEAEVKIEGSTNSSSITNSAAGVEDLNIVQVTIPDNEKERLSSIEKIKQ
LREQVNDLFSRKF--GEAIGVDFPVKVPYRKITFNPGCVVIDGMPPGVVFKAPGYLEIS-
--SMRRILDAAEFIKFTVIRPLPGLELSNVGKRKID-----------------QEGRV--
FQEKWERAYFFV--EVQNIPT-CLI-CKQSM--SVSKEYNLRRHYQTNH---SKHYDQYT
EKMRDEKLHELKKGL---------------------------------------------
RKYLLGSSEIM---GPEQKQAF-----ANVSPNET-AAVQPIEDMAGNLWEKLREKIKSF
V---AYSIAIDEITDINNTTQLAIFIRGVDENF-DVSEELLDTVPMT-GTKSGNEIFLRV
EKSLKKFNIDWSKLVSVASTGTPAMVDVNDGLVTKLKSKVAMICK-DSDLKSVCCIIHPE
SLCAQKL--------KMDHVMSVVVNSVNWICS--RGLNHSEFTTLLYELDSQ-YGSLLY
YTEIKWLSRGLVLKRFFESLEEIDSFMS---------SRGKPL-PQLSSQDWIRDLAFLV
DMTMHLNTLNISLQ-------------------------GHSQVVTQMYDQIRAFLAKLC
LWETHL---ARNNLAHFPTLKSV--------SR-NESDGLNYIPKIVELKTEFQKRLSDF
KLYESDLTLFSSPF-SVKIESV--------------HEALQMEVIDLQCNTVLKTKYDKV
GVP-------------------------------EFYK----------------YLWS-S
YPKYRIHCAKILSMFGSTYICEQLFSIMKLSKTKYCS--------------------QLK
DSQWDSMLHIAT------------------------------------------------
------------------------------------------------------------
------------------------------------------------------------
------------------------------------------------------------
------------------------------------------------------------
------------------------------------------------------------
------------------------------------------------------------
----
>Ursus_maritimus
------------------------------------------------------------
------------------------------------------------------------
------------------------------------------MAQVAASALPVENEESSE
SRMVVTFLVSALESM---CKELAKSKAEVAC-----------------------------
--------IAVYETD---------------------------------------------
----------------------VFVVGTERGRAFVNTRKDLQ------------------
------------KDFAKYCIAEGAQEAKPPRPAN--GMQIDSGETEILRKAVEDYFCFCY
GKALGTTAMVPVPYEKILQDPGAVAVQGLPEGVAFQHPENYGLATLKWILENRAGISFII
NRPFPGPASQL-------------GGPVVATDAKRLVTSPSQSCGPISVKTEPMEDSGSV
VKVAAVSVKKESE---DPNYYRYHVQGNTHP---------CASGEVIEMELPM---EDST
PRVPS-ETSEDPEAEVKIEESINSSSITDSAAGVEDLNIVQVTIPDNEKERLSSIEKIKQ
LREQVNDLFSRKF--GEAIGVDFPVKVPYRKITFNPGCVVIDGMPPGVVFKAPGYLEIS-
--SMRRILDAAEFIKFTVIRPLPGLELSNVGKRKID-----------------QEGRI--
FQEKWERAYFFV--EVQNIPT-CLI-CKQSM--SVSKEYNLRRHYQTNH---SKHYDQYT
EKMRDEKLHELKKGL---------------------------------------------
RKYLLGSSEIV---GPEQKQVF-----ANASPNET-AAVQPVEDVAGNLWEKLREKIKSL
V---AYSIAIDEITDINNTTQLAIFIRGVDENF-DVSEELLDTVPMT-GTKSGNEMFLRV
EKSLKKFNIDWSKLVSVASTGTPAMVDVNDGLVTKLKSKVAMVCK-DSDLKSVCCIIHPE
SLCAQKL--------KMDHVMSVVVNSVNWICS--RGLNHSEFTTLLYELDSQ-YGSLLY
YTEIKWLSRGLVLKRFFESLEDIDSFMS---------SRGKPL-PQLSSQDWIKDLAFLV
DMTMHLNTLNISLQ-------------------------GHSQVVTQMYDLIRAFLAKLC
LWETHL---ARNNLAHFPTLKSV--------SR-NESDGLNYIPKIVELKTEFQKRLSDF
KLYESELTLFSSPF-SVKIESV--------------HEALQMEVIDLQCNTVLKTKYDKV
GVP-------------------------------EFCK----------------YLWS-S
YPKYRSHCAKILSMFGSTYICEQLFSIMKLSKTKYCS--------------------QLK
DSEWDSVLHIAT------------------------------------------------
------------------------------------------------------------
------------------------------------------------------------
------------------------------------------------------------
------------------------------------------------------------
------------------------------------------------------------
------------------------------------------------------------
----
>Ursus_arctos_horribilis
------------------------------------------------------------
------------------------------------------------------------
------------------------------------------MAQVAASALPVENEESSE
SRMVVTFLVSALESM---CKELAKSKAEVAC-----------------------------
--------IAVYETD---------------------------------------------
----------------------VFVVGTERGRAFVNTRKDLQ------------------
------------KDFAKYCIAEGAQEAKPPRPAN--GMQIDSGETEILRKAVEDYFCFCY
GKALGTTAMVPVPYEKILRDPGAVAVQGLPEGVAFQHPENYGLATLKWILENRAGISFII
NRPFPGPASQL-------------GGPVVATDAKRLVTSPSESCGPISVKTEPMEDSGSV
VKVAAVSVKKESE---DPNYYRYHVQESQHP---------CASGEVIEMELPM---EDST
PRVPS-ETSEDPEAEVKIEESINSSSITDSAAGVEDLNIVQVTIPDNEKERLSSIEKIKQ
LREQVNDLFSRKF--GEAIGVDFPVKVPYRKITFNPGCVVIDGMPPGVVFKAPGYLEIS-
--SMRRILDAAEFIKFTVIRPLPGLELSNVGKRKID-----------------QEGRI--
FQEKWERAYFFV--EVQNIPT-CLI-CKQSM--SVSKEYNLRRHYQTNH---SKHYDQYT
EKMRDEKLHELKKGL---------------------------------------------
RKYLLGSSEIV---GPEQKQVF-----ANVSPNET-AAVQPVEDVAGNLWEKLREKIKSL
V---AYSIAIDEITDINNTTQLAIFIRGVDENF-DVSEELLDTVPMT-GTKSGNEMFLRV
EKSLKKFNIDWSKLVSVASTGTPAMVDVNDGLVTKLKSKVAMVCK-DSDLKSVCCIIHPE
SLCAQKL--------KMDHVMSVVVNSVNWICS--RGLNHSEFTTLLYELDSQ-YGSLLY
YTEIKWLSRGLVLKRFFESLEDIDSFMS---------SRGKPL-PQLSSQDWIKDLAFLV
DMTMHLNTLNISLQ-------------------------GHSQVVTQMYDLIRAFLAKLC
LWETHL---ARNNLAHFPTLKSV--------SR-NESDGLNYIPKIVELKTEFQKRLSDF
KLYESELTLFSSPF-SVKIESV--------------HEALQMEVIDLQCNTVLKTKYDKV
GVP-------------------------------EFCK----------------YLWS-S
YPKYRSHCAKILSMFGSTYICEQLFSIMKLSKTKYCS--------------------QLK
DSEWDSVLHIAT------------------------------------------------
------------------------------------------------------------
------------------------------------------------------------
------------------------------------------------------------
------------------------------------------------------------
------------------------------------------------------------
------------------------------------------------------------
----
>Ailuropoda_melanoleuca
MAHKL-----------LHGVISGRNSHPCLHCRE--------------------------
-----------NW-----------------------------------------------
-----------------------------------PAGL-GIMAQVAASALPVENEESSE
SRMVVTFLVSALESM---CKELAKSKAEVAC-----------------------------
--------IAVYETD---------------------------------------------
----------------------VFVVGTERGKAFVNTRKDLQ------------------
------------KDFAKYCMAEGVQEAKPPRPAN--GMQVDSGETEILRKAVEDYFCFCY
GKALGTTAMVPVPYEKILRDPGAVAVQGLPEGVAFQHPENYGLTTLKWILENRAGISFII
NRPFPGPASQL-------------GGPVVATDAKRLVTSPSESCGPISVKTEPMEDLGSA
VKVAAVSVKKESE---DPNYYRYHVQESQHP---------CASGEVIEMELPM---EDST
LRVPS-ETSEDPEAEVKIEENINSSSITDSAAGVEDLNIVQVTIPDNEKERLSSIEKIKQ
LREQVNDLFSRKF--GEAIGVDFPVKVPYRKITFNPGCVVIDGMPPGVVFKAPGYLEIS-
--SMRRILDAAEFIKFTVIRPLPGLELSNVGKRKID-----------------QEGRI--
FQEKWERAYFFV--EVQNIPT-CLI-CKQSM--SVSKEYNLRRHYQTNH---SKHYDQYT
EKMRDEKLHELKKGL---------------------------------------------
RKYLLGSSEIV---GPEQKQVF-----ANANPNET-AVVQPIEDVAGNLWEKLREKIKSF
M---AYSIAIDEITDINNTTQLAIFIRGVDENF-DVSEELLDTVPMT-GTKSGNEIFLRV
EKSLKKFNIDWSKLVSVASTGTPAMVDVNDGLVTKLKSKVAMVCK-DSDLKSVCCIIHPE
SLCAQKL--------KMDHVMSVVVNSVNWICS--RGLNHSEFTTLLYELDSQ-YGSLLY
YTEIKWLSRGLVLKRFFESLEDIDSFMS---------SRGKPL-PQLSSQDWIKDLAFLV
DMTMHLNTLNISLQ-------------------------GHSQVVTQMYDLIRAFLAKLC
LWETHL---ARNNLAHFPTLRSV--------SR-NESDGLNYIPKIVELKTEFQKRLSDF
KLYESELTLFSSPF-SVKIESV--------------HEALQMEVIDLQCNTVLKTKYDKV
GVP-------------------------------EFYK----------------YLWS-S
YPKYRSHCARILSMFGSTYICEQLFSIMKLSKTKYCS--------------------QLK
DSEWDSVLHIAT------------------------------------------------
------------------------------------------------------------
------------------------------------------------------------
------------------------------------------------------------
------------------------------------------------------------
------------------------------------------------------------
------------------------------------------------------------
----
>Canis_lupus_dingo
------------------------------------------------------------
------------------------------------------------------------
------------------------------------------MAQVAVSALPMENEESSE
SRMVVTFLVSALESM---CKELAKSKAEVAC-----------------------------
--------IAMYETD---------------------------------------------
----------------------VFVVGTEKGRAFVNARMDLQ------------------
------------KDFAKYCIAEGVHEAKPPCPTN--RMQIDSGETEILRKAVEDYFCFCY
GKALGTTAMVPIPYEKILRDPAALVVQGLPEGVAFQHPENYGLTTLKWILENKAGISFII
NRPFLGPANQL-------------GEPVVVTDAKRSVTLPSESCGTISVKTEPMEDSGMA
VKVAAVSVKKESE---DPNYYLYNMQESQHP---------CGSSEVIEMELPM---EDST
QRVPS-ETNEDLEVEVKIEGSTNSSTITNSAAGVEDLNIVQVTIPDNEKERLSSIEKIKQ
LREQVNDLFSRKF--GEAIGVDFPVKVPYRKITFNPGCVVIDGMPPGVVFKAPGYLEIS-
--SMRRILDAAEFIKFTVIRPLPGLELSNVGKRKID-----------------QEGRV--
FQEKWERAYFFV--EVQNIPT-CLI-CKQSM--SVSKEYNLRRHYQTNH---SKHYDQYT
EKMRDEKLHELKKGL---------------------------------------------
RRYLLGSSEIV---GPEQKQVF-----ADVSPNDS-VAVQPVEDVAGSLWEKLREKIKSF
V---AYSIAIDEITDINNTTQLAIFIRGVDENF-DVSEELLDTVPMT-GTKSGNEIFLRV
EKSLKRFNIDWSKLVSVASTGTPAMVDANDGLVTKLKSKVAMVCK-DSDLKSVCCIIHPE
SLCEQKL--------KMEHVMSVVVNSVNWICS--RGLNHSEFTTLLYELDSQ-YGSLLY
YTEIKWLSRGLVLKRFFESLEEIDSFMS---------SRGKPL-PQLSSQDWIRDLAFLV
DMTMHLNTLNISLQ-------------------------GHSQVVTQMYDLIRAFLAKLC
LWETHL---ARNNLAHFPTLKSV--------SR-NESDGLNYIPKIVELKTEFQKRLSDF
KLYESELALFSSPF-SMKIESV--------------HEALQMEVIDLQCNTVLKAKYDKV
GVP-------------------------------EFYK----------------YLWS-S
YPKYRVHCAKILSMFGSTYICEQLFSIMKLSKTKYCS--------------------QLK
DSQWDSMLHIAT------------------------------------------------
------------------------------------------------------------
------------------------------------------------------------
------------------------------------------------------------
------------------------------------------------------------
------------------------------------------------------------
------------------------------------------------------------
----
>Canis_lupus_familiaris
------------------------------------------------------------
------------------------------------------------------------
------------------------------------------MAQVAVSALPMENEESSE
SRMVVTFLVSALESM---CKELAKSKAEVAC-----------------------------
--------IAMYETD---------------------------------------------
----------------------VFVVGTEKGRAFVNARMDLQ------------------
------------KDFAKYCIAEGVHEAKPPCPTN--RMQIDSGETEILRKAVEDYFCFCY
GKALGTTAMVPIPYEKILRDPAALVVQGLPEGVAFQHPENYGLTTLKWILENKAGISFII
NRPFLGPANQL-------------GEPVVVTDAKRSVTLPSESCGTISVKTEPMEDSGMA
VKVAAVSVKKESE---DPNYYLYNMQESQHP---------CGSSEVIEMELPM---EDST
QRVPS-ETNEDLEVEVKIEGSTNSSTITNSAAGVEDLNIVQVTIPDNEKERLSSIEKIKQ
LREQVNDLFSRKF--GEAIGVDFPVKVPYRKITFNPGCVVIDGMPPGVVFKAPGYLEIS-
--SMRRILDAAEFIKFTVIRPLPGLELSNVGKRKID-----------------QEGRV--
FQEKWERAYFFV--EVQNIPT-CLI-CKQSM--SVSKEYNLRRHYQTNH---SKHYDQYT
EKMRDEKLHELKKGL---------------------------------------------
RRYLLGSSEIV---GPEQKQVF-----ADVSPNDS-VAVQPVEDVAGSLWEKLREKIKSF
V---AYSIAIDEITDINNTTQLAIFIRGVDENF-DVSEELLDTVPMT-GTKSGNEIFLRV
EKSLKRFNIDWSKLVSVASTGTPAMVDANDGLVTKLKSKVAMVCK-DSDLKSVCCIIHPE
SLCEQKL--------KMEHVMSVVVNSVNWICS--RGLNHSEFTTLLYELDSQ-YGSLLY
YTEIKWLSRGLVLKRFFESLEEIDSFMS---------SRGKPL-PQLSSQDWIRDLAFLV
DMTMHLNTLNISLQ-------------------------GHSQVVTQMYDLIRAFLAKLC
LWETHL---ARNNLAHFPTLKSV--------SR-NESDGLNYIPKIVELKTEFQKRLSDF
KLYESELALFSSPF-SMKIESV--------------HEALQMEVIDLQCNTVLKAKYDKV
GVP-------------------------------EFYK----------------YLWS-S
YPKYRVHCAKILSMFGSTYICEQLFSIMKLSKTKYCS--------------------QLK
DSQWDSMLHIAT------------------------------------------------
------------------------------------------------------------
------------------------------------------------------------
------------------------------------------------------------
------------------------------------------------------------
------------------------------------------------------------
------------------------------------------------------------
----
>Vulpes_vulpes
------------------------------------------------------------
------------------------------------------------------------
------------------------------------------MAQVAVSALPMENEESSE
SRMVVTFLVSALESM---CKELAKSKAEVAC-----------------------------
--------IAMYETD---------------------------------------------
----------------------VFVVGTEKGRAFVNARMDLQ------------------
------------KDFAKYCIAEGVHEAKPPCPTN--GMQIDSGETEILRKAVEDYFCFCY
GKALGMTAMVPIPYEKILRDPAALVVQGLPEGVAFQHPENYGLTTLKWILENKAGISFII
NRPFLGPENQL-------------GEPVVVTDAKRSVTSPSESCGTISVKTEPMEDSGMA
VKVAAVSIKKESE---DPNYYLCNMQESQHP---------CGSSEVIEMELPM---EDST
QRVPS-ETNEDLEVQVKIEGSTNSSTITNSAAGVEDLNIVQVTIPDNEKERLSSIEKIKQ
LREQVNDLFSRKF--GEAIGVDFPVKVPYRKITFNPGCVVIDGMPPGVVFKAPGYLEIS-
--SMRRILDAAEFIKFTVIRPLPGLELSNVGKRKID-----------------QEGRV--
FQEKWERAYFFV--EVQNIPT-CLI-CKQSM--SVSKEYNLRRHYQTNH---SKHYDQYT
EKMRDEKLHELKKGL---------------------------------------------
RRYLLGSSEIV---GPEQKQVF-----ADVSPNDS-VAVQPVEDVAGSLWEKLREKIKSF
V---AYSIAIDEITDINNTTQLAIFIRGVDENF-DVSEELLDTVPMT-GTKSGNEIFLRV
EKSLKRFNIDWSKLVSVASTGTPAMVDANDGLVTKLKSKVAMVCK-DSDLKSVCCIIHPE
SLCAQKL--------KMEHVMSVVVNSVNWICS--RGLNHSEFTTLLYELDSQ-YGSLLY
YTEIKWLSRGLVLKRFFESLEEIDSFMS---------SRGKPL-PQLSSQDWIRDLAFLV
DMTMHLNTLNISLQ-------------------------GHSQVVTQMYDLIRAFLAKLC
LWETHL---ARNNLAHFPTLKSV--------SR-NESDGLNYIPKIVELKTEFQKRLSDF
KLYESELALFSSPF-SMKIESV--------------HEALQMEVIDLQCNTVLKAKYDKV
GVP-------------------------------EFYK----------------YLWS-S
YPKYRVHCAKILSMFGSTYICEQLFSIMKLSKTKYCS--------------------ELK
DSQWDSMLHIAT------------------------------------------------
------------------------------------------------------------
------------------------------------------------------------
------------------------------------------------------------
------------------------------------------------------------
------------------------------------------------------------
------------------------------------------------------------
----
>Vulpes_lagopus
------------------------------------------------------------
------------------------------------------------------------
------------------------------------------MAQVAVSALPMENEESSE
SRMVVTFLVSALESM---CKELAKSKAEVAC-----------------------------
--------IAMYETD---------------------------------------------
----------------------VFVVGTEKGRAFVNARMDLQ------------------
------------KDFAKYCIAEGVHEAKPPCPTN--GMQIDSGETEILRKAVEDYFCFCY
GKALGMTAMVPIPYEKILRDPAALVVQGLPEGVAFQHPENYGLTTLKWILENKAGISFII
NRPFLGPANQL-------------GEPVVVTDAKRSVTSPSESCGTISVKTEPMEDSGMA
VKVAAVSIKKESE---DPNYYLCNMQESQHP---------CGSSEVIEMELPM---EDST
QRVPS-ETNEDLEVQVKIEGSTNSSTITNSAAGVEDLNIVQVTIPDNEKERLSSIEKIKQ
LREQVNDLFSRKF--GEAIGVDFPVKVPYRKITFNPGCVVIDGMPPGVVFKAPGYLEIS-
--SMRRILDAAEFIKFTVIRPLPGLELSNVGKRKID-----------------QEGRV--
FQEKWERAYFFV--EVQNIPT-CLI-CKQSM--SVSKEYNLRRHYQTNH---SKHYDQYT
EKMRDEKLHELKKGL---------------------------------------------
RRYLLGSSEIV---GPEQKQVF-----ADVSPNDS-VAVQPVEDVAGSLWEKLREKIKSF
V---AYSIAIDEITDINNTTQLAIFIRGVDENF-DVSEELLDTVPMT-GTKSGNEIFLRV
EKSLKRFNIDWSKLVSVASTGTPAMVDANDGLVTKLKSKVAMVCK-DSDLKSVCCIIHPE
SLCAQKL--------KMEHVMSVVVNSVNWICS--RGLNHSEFTTLLYELDSQ-YGSLLY
YTEIKWLSRGLVLKRFFESLEEIDSFMS---------SRGKPL-PQLSSQDWIRDLAFLV
DMTMHLNTLNISLQ-------------------------GHSQVVTQMYDLIRAFLAKLC
LWETHL---ARNNLAHFPTLKSV--------SR-NESDGLNYIPKIVELKTEFQKRLSDF
KLYESELALFSSPF-SMKIESV--------------HEALQMEVIDLQCNTVLKAKYDKV
GVP-------------------------------EFYK----------------YLWS-S
YPKYRVHCAKILSMFGSTYICEQLFSIMKLSKTKYCS--------------------ELK
DSQWDSMLHIAT------------------------------------------------
------------------------------------------------------------
------------------------------------------------------------
------------------------------------------------------------
------------------------------------------------------------
------------------------------------------------------------
------------------------------------------------------------
----
>Pteropus_alecto
MSR---------------------------------------------------------
------------------------------------------------------------
----------------------------------------WIMAQVAMSALPVEDEKSSE
SRMVVTFLVSALESM---CKELAKSKAEVAC-----------------------------
--------IAVYETD---------------------------------------------
----------------------VFVVGTEKGRAFVSARTDLQ------------------
------------KDFAEYCVAEGLPETKPPCPMN--RMQIDSGEREILRKAVEDYFCFCY
GKALGSTVMVPVPYEEMLQDQAAVAVQGLPEGVAFQHPESYDLATLKWILENKAGISFII
NRPFLHPVNQL-------------GEPGVVVDAERLTTSPSESCGPVHVKTEPMEDSGIS
LKAAAVSVKKESE---DPNYYRYNVQESHHS---------SAIREVIEMESPM---EDST
QLVPS-ETSEEPEAEVKTEGNTNSSSITSSAAGVEDLNIVQVTIPDNEKERLSSIEKIKQ
LREQVNDLFSRKF--GEAIGVDFPVKVPYRKITFNPGCVVIDGMPPGVVFKAPGYLEIS-
--SMRRILDAAEFIKFTVIRPLPGLELSNVGKRKID-----------------QEGRV--
FQEKWERAYFFV--EVQNIPT-CLI-CKQSM--SVSKEYNLRRHYQTNH---SKHYDQYT
EKVRDEKLHELKKGL---------------------------------------------
RKYLLGSSEIV---CPEQKQVF-----SNESPKEN-AAIQPVEDVAGNLWEKLREKIKSF
V---AYSIAIDEITDINNTSQLAIFIRGVDENF-DVSEELLDTVPMT-GTKSGNEIFLRV
EKSLKKFNIDWSKLVSVASTGTPAMVDANDGLVTKLKSKVAMVCK-GSDLKSVCCIIHPE
SLCAQKL--------KMDHVMNVVVNSVNWICS--RGLNHSEFTTLLYELDSQ-YGSLLY
YTEIKWLSRGLVLKRFFESLEEIDSFMS---------SRGKPL-PQLSSQDWIKDLAFLV
DMTMHLNTLNISLQ-------------------------GHSQIITQMYDLIRAFLAKLC
LWETHL---ARNNLAHFPTLKSV--------SR-NESDGLNYIPKIVELKTEFQKRLSDF
KLYESELTVFSSPF-SMKIESV--------------HEALQMEVIDLQCNTVLKTKYDKV
GIP-------------------------------EFYK----------------YLWS-S
YPKYRNHCAKILSMFGSTYICEQLFSIMKLSKTKYCS--------------------QLK
ASQWDSVLHIAT------------------------------------------------
------------------------------------------------------------
------------------------------------------------------------
------------------------------------------------------------
------------------------------------------------------------
------------------------------------------------------------
------------------------------------------------------------
----
>Enhydra_lutris_kenyoni
------------------------------------------------------------
------------------------------------------------------------
------------------------------------------MAQVQMSALPMENEESSE
SRMVVTFLVSALESM---CKELAKSKAEVAC-----------------------------
--------IAMYETD---------------------------------------------
----------------------VFVVGTERGRAFVNTRTDLQ------------------
------------KDFAKYCIAQETQEAKPPGSAN--GMPMESGETEILRKAVEDYFCFCY
GKALGTTAMVPVPYEKMLQDPGAVAVQGLPEGVAFQPPENYGLTTLKWILENKAGISFII
NRPFLGPASQL-------------GGPVVATDAKRSVTSPSESCGPVSVKTEPMEDSGTA
VKAAAVSVKKEWE---DPNYYRYNTQESQHP---------CASGEVTEMELPM---EDST
PRVPS-ETSEDPKAEVKIEGSTNSSSVTNSAAGVEDLNIVQVTVPDNEKERLSSIEKIKQ
LREQVNDLFSRKF--GEAIGADFPVKVPYRKITFNPGCVVIDGMPPGVVFKAPGYLEIS-
--SMRRILDAAEFIKFTVIRPLPGLELSNVGKRKID-----------------QEGRV--
FQEKWERAYFFV--EVQNIPT-CLI-CKQSM--SVSKEYNLRRHYQTNH---SKHYDQYT
EKMRDEKLHELKKGL---------------------------------------------
RKYLLGSPEIA---GPEQKQAL-----ASVSPKETTAAAQPVEDVAGNLWEKLREKIKSF
V---AYSIAIDEITDINNTTQLAIFIRGVDENF-DVSEELLDTVPMT-GTKSGNEIFLRV
EKSLKRFNIDWSKLVSVASTGTPAMVDVNDGLVTKLKSKVATVCK-DSDLKSVRCIIHPE
SLCAQKL--------KMDHVMSVVVNSVNWICS--RGLNHSEFTTLLYELDSQ-YGSLLY
YTEIKWLSRGLVLKRFFESLEEIDSFMS---------SRGKPL-PQLSSPDWIRDLAFLV
DLTMHLNTLNISLQ-------------------------GHSQVVTQMYDLIRAFLAKLC
LWETHL---ARNNLAHFPTLKSV--------SR-NESDGLNYIPKIVELKTEFQKRLSDF
KVHESELTLFSSPF-SVRVESV--------------HEALQMEVIDLQCNTVLKTKYDKV
GVP-------------------------------EFCK----------------YLWG-S
YPRYRVHCAKILSMFGSTYICEQLFSIMKLSRTKFCS--------------------RLK
DSQWDSVLHIAT------------------------------------------------
------------------------------------------------------------
------------------------------------------------------------
------------------------------------------------------------
------------------------------------------------------------
------------------------------------------------------------
------------------------------------------------------------
----
>Lontra_canadensis
------------------------------------------------------------
------------------------------------------------------------
------------------------------------------MAQVQMSALPMENEESSE
SRMVVTFLVSALESM---CKELAKSKAEVAC-----------------------------
--------IAMYETD---------------------------------------------
----------------------VFVVGTERGRAFVNARTDLQ------------------
------------KDFAKYCIAQETQEAKPPGPSN--GMPMESGETEILRKAVEDYFCFCY
GKALGTTAMVPVPYEKMLRDPGAVAVQGLPEGVAFQPPENYGLATLKWILENKAGISFII
NRPFLGPASQL-------------GGPVVATDAKRSVTSPSESCGPVSVKTEPMEDSGTA
VKTAAVSVKKESE---DPNYYRYNTQESQHP---------CASGEVTEMELPM---EDST
PRVPS-EMSEDPKAEVKIEGSTNSSSVKNSAAGVEDLNIVQVTVPDNEKERLSSIEKIKQ
LREQVNDLFSRKF--GEAIGADFPVKVPYRKITFNPGCVVIDGMPPGVVFKAPGYLEIS-
--SMRRILDAAEFIKFTVIRPLPGLELSNVGKRKID-----------------QEGRV--
FQEKWERAYFFV--EVQNIPT-CLI-CKQSM--SVSKEYNLRRHYQTNH---SKHYDQYT
EKMRDEKLHELKKGL---------------------------------------------
RKYLLGSPEIA---GPEQKQAL--A--ATVSPKETTAAAQPVEDVAGHLWEKLREKIKSF
V---AYSIAIDEITDINNTTQLAIFIRGVDENF-DVSEELLDTVPMT-GTKSGNEMFLRV
EKSLKRFNVDWSKLVSVASTGTPAMVDVNDGLVTKLKSKVATVCK-DSDLKSVCCIIHPE
SLCAQKL--------KMDHVMSVVVSSVNWICS--RGLNHSAFTTLLYELDSQ-YGSLLY
HTEIKWLSRGLVLKRFFESLQEIDAFMS---------SRGKPL-PQLSSPDWIRDLAFLV
DLTTHLNTLSISLQ-------------------------GHSQVVTQMYDLIRAFLAKLC
LWETHL---ARNNLAHFPTLKSV--------SR-HESDGLNYIPKIVELKTEFQKRLSDF
KVHESELALFSSPF-SVRVESV--------------HEALQMEVIDLQCNTVLKTKYDKV
GVP-------------------------------EFCK----------------YLWG-S
YPRYRVHCAKILSMFGSTYICEQLFSIMKLSRTKFCS--------------------RLK
DSPWDSVLHIAT------------------------------------------------
------------------------------------------------------------
------------------------------------------------------------
------------------------------------------------------------
------------------------------------------------------------
------------------------------------------------------------
------------------------------------------------------------
----
>Mustela_putorius_furo
------------------------------------------------------------
------------------------------------------------------------
------------------------------------------------------------
------------------------------------------------------------
----------MYETN---------------------------------------------
----------------------VFVVGTERGRAFVNARTDLQ------------------
------------KDFAKYCIAQETQEAKPPGPAN--RMPMDSGETEILRKAVEDYFCFCY
GKALGTTAMVPVPYEKMLRDPGAVAVQGLPEGVAFQPPENYGLATLKWILENKAGISFII
NRPFLGPVSQL-------------GGPVVATDAERSATSPSESCGLVSVKTEPMEDSGSP
VKPATVSVKKESE---DPNYYCYNTQESQHP---------CASGEVTEMELPM---EDST
PRAPS-ETSEDPKAEVKIEGSTNSSSVTNSAAGVEDLNIVQVTVPDNEKERLSSIEKIKQ
LREQVNDLFSRKF--GEAIGADFPVKVPYRKITFNPGCVVIDGMPPGVVFKAPGYLEIS-
--SMRRILDAAEFIKFTVIRPLPGLELSNVGKRKID-----------------QEGRV--
FQEKWERAYFFV--EVQNIPT-CLI-CKQSM--SVSKEYNLRRHYQTNH---SKHYDQYT
EKMRDEKLHELKKGL---------------------------------------------
QKYLLGSPEIA---GPEQKQAP-----TNVSPKETAAAAQPVEDVAGNLWEKLREKIKSF
V---AYSIAIDEITDINNTPQLAIFIRGVDENF-DASEELLDTVPVT-GTRSGNEMFLRV
EKSLKRFNIDWSKLVSVASTGTPAMVDRNDGLVTKLKSKVATVCK-DSDLKSVCCIIHPE
SLCAQKL--------KMDHVMSVVVNSVNWICS--RGLNHSEFTTLLYELDSQ-YGSLLY
YTEIKWLSRGLVLKRFFESLEEIDSFMS---------SRGKPL-PQLSSPDWIRDLAFLV
DLTMHLNTLNISLQ-------------------------GHSQVVTQMYDLIRAFLAKLC
LWETHL---ARNNLAHFPTLKSV--------SR-NESDSLNYIPKIAELKTEFQKRLSDF
KVHESELTLFSSPF-SVTVESV--------------HEALQMEVIDLQCNTVLKTKYDKV
GVP-------------------------------EFCK----------------YLWG-S
YPRYRVHCAKILSMFGSTYICEQLFSIMKLSRTKFCS--------------------RLK
DSQWDSVLHIAT------------------------------------------------
------------------------------------------------------------
------------------------------------------------------------
------------------------------------------------------------
------------------------------------------------------------
------------------------------------------------------------
------------------------------------------------------------
----
>Mustela_erminea
------------------------------------------------------------
------------------------------------------------------------
------------------------------------------MAQVEVSALPMENEESSE
SKMVVTFLVSALESM---CKELAKSKAEVAC-----------------------------
--------IAMYETD---------------------------------------------
----------------------VFVVGTERGRAFVNARTDLQ------------------
------------KDFAKYCIAQETQEAKPPNPTN--GMPMDSGETEILRKAVEDYFCFCY
GKALGTTAMVPVPYEKMLRDPGAVAVQGLPEGVAFQPPENYGLATLKWILENKAGISFII
NRPFLGPVSQL-------------GGPVVATDAERSVTSPSESCGPVRVKTEPMEDSGSA
VKPAAVSVKTESE---DPNYCCYNTQESQHP---------CASGEVTEMELPM---EDST
PRAPS-ETSEDPKAEVKIEGSTNSSSVTNSAAGVEDLNIVQVTVPDNEKERLSSIEKIKQ
LREQVNDLFSRKF--GEAIGADFPVKVPYRKITFNPGCVVIDGMPPGVVFKAPGYLEIS-
--SMRRILDAAEFIKFTVIRPLPGLELSNVGKRKID-----------------QEGRV--
FQEKWERAYFFV--EVQNIPT-CLI-CKQSM--SVSKEYNLRRHYQTNH---SKHYDQYT
EKMRDEKLHELKKGL---------------------------------------------
QKYLLGSPEIA---GPEQKQAP-----TNVSPKEAAAAAQPVEDVAGNLWEKLREKIKSF
V---AYSIAIDEITDINNTPQLAIFIRGVDENF-DASEELLDTVPVT-GTRSGNEMFLRV
EKSLKRFNIDWSKLVSVASTGTPAMVDGNDGLVTKLKSKVATVCK-DSDLKSVCCIIHPE
SLCAQKL--------KMDHVMSVVVNSVNWICS--RGLNHSEFTTLLYELDSQ-YGSLLY
YTEIKWLSRGLVLKRFFESLEEIDSFMS---------SRGKPL-PQLSSPDWIRDLAFLV
DLTMHLNTLNISLQ-------------------------GHSQVVTQMYDLIRAFLAKLC
LWETHL---ARNNLAHFPTLKSV--------SR-NESDGLNYIPKIVELKTEFQKRLSDF
KVHESELTLFSSPF-SVTVESV--------------HEALQMEVIDLQCNTVLKTKYDKV
GVP-------------------------------EFCK----------------YLWG-S
YPRYRVHCAKILSMFGSTYICEQLFSIMKLSRTKFCS--------------------RLK
DSQWDSVLHIAT------------------------------------------------
------------------------------------------------------------
------------------------------------------------------------
------------------------------------------------------------
------------------------------------------------------------
------------------------------------------------------------
------------------------------------------------------------
----
>Sus_scrofa
------------------------------------------------------------
------------------------------------------------------------
------------------------------------------MAQVAMSTLPVENEESSD
SRMVVTFLVSALESM---CKELAKSKAEVAC-----------------------------
--------IAMYEAD---------------------------------------------
----------------------VFVVGTEKGRAFVNARTDLQ------------------
------------KDFAKYCVAEGLPEVKPPHPVN--GMQIDSGETEILRKAVEDYFCFCY
GKALGTTAMVPVPYEKLLKDQAAVVVQGLPEGVPFQHPENYDLATLKWILENKAGISFTI
NRPFLGPVNPP-------------GGPGVVTDAVRSVTSPSESCVPINVKTEPMEDSGIS
LKAAAVSVKKESE---DPNYYQYNMQDSHHS---------SASNEVIEMELPM---EEST
QPVPS-ETSEDAEAEVKIEGNTNSSTLTNSAVGVEDLNIVQVTVPDNEKEKLSSIEKIKQ
LREQVNDLFSRKF--GEAIGVDFPVKVPYRKITFNPGCVVIDGMPPGVVFKAPGYLEIS-
--SMRRILDAAEFIKFTVIRPLPGLELSNVGKRKID-----------------QEGRV--
FQEKWERAYFFV--EVQNIPT-CLI-CKQSM--SVSKEYNLRRHYQTNH---SKHYDQYT
ERMRDEKLRELKKGL---------------------------------------------
RKYLLGSSDLV---SPERKQGL-----ANASPREK-AAVQPVEDVAGNLWEKLREKIRSF
V---AYSIAIDEITDINNTTQLAIFIRGVDENF-DVSEELLDTVPMT-GTKSANEIFLRV
EKSLKKFNIDWAKLVSVASTGTPAMVDANDGLVTKLKSKVATVCK-GSDLKSVCCIIHPE
SLCAQKL--------KMDHIMSVVVNAVNWICS--RGLNHREFTTLLYELDSQ-YGSLLY
YTEIKWLSRGLVLKRFFESLEEIDSFMS---------SRGKPL-PQLSSADWIKDLAFLV
DMTMHLNTLNLSLQ-------------------------GHSQIVTQMYDLIRAFLAKLC
LWETHL---ARNNLAHFPTLKSV--------SR-NESDGLNYIPNIVALKAEFQKRLSDF
KLYERELTLFSSPF-SVKIESV--------------QEALQMEVIDLQCNTVLKTKYDKV
GIP-------------------------------EFYK----------------YLWS-S
YPKYRTHCAKILSMFGSTYVCEQLFSIMKLSKTEYCS--------------------QLK
DSRWDSVLHIAT------------------------------------------------
------------------------------------------------------------
------------------------------------------------------------
------------------------------------------------------------
------------------------------------------------------------
------------------------------------------------------------
------------------------------------------------------------
----
>Ceratotherium_simum_simum
------------------------------------------------------------
------------------------------------------------------------
------------------------------------------MAQVAMSTLPAEDEESSE
SRMVVTFLMSALESM---CKELAKSKAEVAC-----------------------------
--------IAVYETD---------------------------------------------
----------------------VFVVGTERGRAFVNTRKDLQ------------------
------------KDFAKYCVAEGLPEIKPPCPAN--GMPMDAGETEILRKAVKDYFCFCY
GKALGTTAMVPVPYEKMLRDQAAVVVQGLPEGVAFQHPENYDLATLKWILENKAGISFII
NRPFLGPGNQL-------------GGPVVVTDAERSMTSPSESCGPISVKTEPMEDSGIS
VEASAVSVKKESD---DPNYYRYNMQESHHS---------SGSSEVIEMEVPM---EDST
QLLPP-EMSEDPEAEVKIEGNTDSPSVTNSAAGVEELNVIQVTVPDNEKERLSSIEKIKQ
LREQVNDLFSRKF--GEAIGVDFPVKVPYRKITFNPGCVVIDGMPPGVVFKAPGYLEIS-
--SMRRILDAAEFIKFTVIRPLPGLELSNVGKRKID-----------------QEGRV--
FQEKWERAYFFV--EVQNIPT-CLI-CKQSM--SVSKEYNLRRHYQTNH---SKHYDQYT
EQMRDEKLHELKKGL---------------------------------------------
RKYLLGSSEIV---SPEQKQVF-----ANVGSSEN-TAVQPVEDVAGNLWEKLREKIRSF
V---AYSIAIDEITDINNTTQLAIFIRGVDENF-DVSEELLDTVPMT-GTKSGNEIFLRV
EKSLKKFNIDWSKLVSVASTGTPVMVDANDGLVTKLKSKVAVVCK-GSDLKSICCIIHPE
SLCAQKL--------KMDHVMNVVVNSVNWICS--RGLNHSEFTTLLYELDSQ-YGSLLY
STEIKWLSRGLVLKRFFESLEEIDSFMS---------SRGKPL-PQLSSQDWIKDLAFLV
DMTMHLNTLNVSLQ-------------------------GHSQIVTQMYDLIRAFLAKLC
LWETHL---ARNNLAHFPTLKSV--------SR-NESDGLNYIPKIVELKTEFQKRLSDF
KLYESELTLFSSPF-SMNIESV--------------HETLQMELIDLQCNSVLKTKYDKV
GIP-------------------------------EFYK----------------YLWS-S
YPKYKTHCAKILSMFGSTYICEQLFSIMKLSKTKFCS--------------------QLK
DSQWDSVLRITT------------------------------------------------
------------------------------------------------------------
------------------------------------------------------------
------------------------------------------------------------
------------------------------------------------------------
------------------------------------------------------------
------------------------------------------------------------
----
>Rhinolophus_ferrumequinum
------------------------------------------------------------
------------------------------------------------------------
------------------------------------------MAQVAMSTLPVEDEESSE
SRMVVTFLMSALESM---CKELAKSKAEVAC-----------------------------
--------IAVYETD---------------------------------------------
----------------------VFVVGTERGRAFVNARTDLQ------------------
------------KDFAKYCVAEGLPEVKPPCPVN--GMQIDSGETEILRKAVDDYFCFCY
GKALGTTVMVPVPYEKMLRDPSAVVVQGLPEGVAFKHPENYDLTTLKWILENKAGISFII
NRPFLGPANQP-------------GGPGVVADAEKSMTLPSESCGPIHVKTEPMEDSGIS
PRAAAVSVKKESE---DPNYYQCNMQESHHC---------SAINEVIEMELPV---EDST
QFVPS-ETCEDPEAEVKIEGNTNSSNITSSAAGVEDLNIIQVTVPDNEKERLSSIEKIKQ
LREQVNDLFSRKF--GEAIGVDFPVKVPYRKITFNPGCVVIDGMPPGVVFKAPGYLEIS-
--SMRRILDAADFIKFTVIRPLPGLELSNVGKRKID-----------------QEGRV--
FQEKWERAYFFV--EVQNIPT-CLI-CKQSM--SVSKEYNLRRHYQTNH---SKHYDQYT
EKMRDEKLHELKIGL---------------------------------------------
RKYLLGSSEIV---CPEQKQGF-----GNVSPSET-AAMPPVEDVTGNLWEKLREKIKSF
V---AYSLAIDEITDINNTTQLAIFIRGVDENF-DVSEELLDTVPMT-GTKSGNEIFLRV
EKSLKKFNIDWAKLVSVASTGTPAMIDGNDGLVTKLRSKVAMVCK-GSDLKSVCCIIHPE
SLCAQKL--------KMDHVMNVVVNSVNWICS--RGLNHSEFTTLLYELDSQ-YGSLLY
YTEIKWLSRGLVLKRFFESLEEIDSFMS---------SRGKPL-PQLSSQDWIKDLAFLV
DMTMHLNTLNISLQ-------------------------GHSQIVMQMYDSIRAFLAKLC
LWETHL---ARNNLAHFPTLKSV--------SR-NESDGLNYIPKIAELKTEFQKRLSDF
KLYESELTLFSSPF-SMKIESV--------------PEALQMEVIDLQCNTVLKAKYDKV
GIP-------------------------------EFYK----------------YLWS-S
YPKYKHHCAKILSMFGSTYICEQLFSIMKLSKTKYCS--------------------QLK
DSQWDSVLQITT------------------------------------------------
------------------------------------------------------------
------------------------------------------------------------
------------------------------------------------------------
------------------------------------------------------------
------------------------------------------------------------
------------------------------------------------------------
----
>Equus_caballus
------------------------------------------------------------
------------------------------------------------------------
-----MAL--------------------------PVQDISWIMAQVAVSTLSVENE-STE
SRMVVTFLVSALESM---CKELAKSKAEVAC-----------------------------
--------IAVYETD---------------------------------------------
----------------------VFVVGTDRGRAFVNARADLQ------------------
------------KDFAKYCIAAGLPEVKPPRPAN--GMPMESGETEILRKAVEDYFCLCY
GKALGTTVMVPVPYEKMQRDQAAVRVQGLPEGVTFQHPENYDLATLKWILEKKAGISFVI
NRPFLGPANQL-------------GGPVVVTDAERSMTSPSESCGSINVKTEPMEDSGIS
VKAAAVSVKKESD---DPNYYRYNMQESHHS---------SGSSEVIEMELPM---EDST
QLVPP-ETSEDPEAEVKTEGNIISSRLTDSAAGVEDLNIVQVPVPDNEKERLPSIEKIKQ
LREQVNDLFSRKF--GEAIGVDFPVKVPYRKIAFNPGCVVIDGMPPGVVFKAPGYLEIS-
--SMRRILDAAEFIKFTVLRPLPGLELSNVGKRKID-----------------QEGRV--
FQEKWERAYFFV--DVQNIPT-CLI-CKQSM--SVSKEYNLRRHYQTNH---SKHYDQYT
EKMRDEKLHELKKGL---------------------------------------------
RKYLLGSSEIV---CPEQHQGF-----ANVSPAEA-AAVQPVEDVAGHLWEKLREKIKSF
V---AYSVAIDEITDINNTTQLAIFIRGVDENF-DVSEELLDTVPMT-GTKSGNEIFLRV
EKSLKKFNIDWSKLVSVASTGTPAMVDANDGLVTKLKSKVAMVGK-GSDLKSMCCILHPE
SLCAQKL--------KMDHVMSVVVSSVNWICS--RGVNHSEFTTLLYELDSQ-YGSLLY
CTEIKWLSRGLVLKRFFESLEEIDSFMS---------SRGKPL-PQLSSQDWIKDLAFLV
DMTTHLNTLNISLQ-------------------------GHSQIVTQMYDLIRAFLAKLC
LWETHL---ARNNLAHFPTLKSV--------SR-NESDGLNYIPKIVELKTEFQKRLSEF
KLYESELTLFSSPF-SMKIESV--------------PEALQMEVIDLQCNTVLKTKYDKV
GIP-------------------------------EFYR----------------YLWS-S
YPRYKTHCAKILSMFGSTYICEQLFSIMKLSKTKFCS--------------------QLK
DSQWDSVLHITA------------------------------------------------
------------------------------------------------------------
------------------------------------------------------------
------------------------------------------------------------
------------------------------------------------------------
------------------------------------------------------------
------------------------------------------------------------
----
>Equus_asinus
MRRV-------RGWGRRLGVRPG--------------PRPPLGRDRRGPSVRGRRRRAPA
PDSTAPETAAPAWGAADARVEAAFQEAKKKKGKKERKSRESGAQGLGRRPR---------
---RNLPLCRPGRRLRLGRSRVAQGSKPRAAGRCPPAGTSGIMAQVAVSTLSVENE-STE
SRMVVTFLVSALESM---CKELAKSKAEVAC-----------------------------
--------IAVYETD---------------------------------------------
----------------------VFVVGTDRGRAFVNARADLQ------------------
------------KDFAKYCIAAGLPEVKPPRPAN--GMPMESGETEILRKAVEDYFCLCY
GKALGTTVMVPVPYEKMQRDQAAVRVQGLPEGVTFQHPENYDLATLKWILEKKAGISFVI
NRPFLGPANQL-------------GGPVVVTDAERSMTSPSESCGSINVKTEPMEDSGIS
VKAAAVSVKKESD---DPNYYRYNMQESHHS---------SGSSEVIEMELPM---EDST
QLVPP-ETSEDPEAEVKTEGNTISSRLTDSAAGVEDLNIVQVPVPDNEKERLPSIEKIKQ
LREQVNDLFSRKF--GEAIGVDFPVKVPYRKITFNPGCVVIDGMPPGVVFKAPGYLEIS-
--SMRRILDAAEFIKFTVIRPLPGLELSNVGKRKID-----------------QEGRV--
FQEKWERAYFFV--DVQNIPT-CLI-CKQSM--SVSKEYNLRRHYQTNH---SKHYDQYT
EKMRDEKLHELKKGL---------------------------------------------
RKYLLGSSESV---CPEQNQGF-----ANVSPAEA-AAVQPVEDVAGHLWEKLREKIKSF
V---AYSVAIDEITDINNTTQLAIFIRGVDENF-DVSEELLDTVPMT-GTKSGNEIFLRV
EKSLKKFNIDWSKLVSVASTGTPAMVDANDGLVTKLKSRVAMVGK-GSDLKSMCCILHPE
SLCAQKL--------KMDHVMSVVVNSVNWICS--RGVNHSEFTTLLYELDSQ-YGSLLY
YTEIKWLSRGLVLKRFFESLEEIDSFMS---------SRGKPL-PQLSSQDWIKDLAFLV
DMTTHLNTLNISLQ-------------------------GHSQIVTQMYDLIRAFLAKLC
LWETHL---ARNNLAHFPTLKSV--------SR-NESDGLNYIPKIVELKTEFQKRLSEF
KLYESELTLFSSPF-SMKIESV--------------PEALQMEVIDLQCNTVLKTKYDKV
GIP-------------------------------EFYR----------------YLWS-S
YPRYKTHCAKILSMFGSTYICEQLFSIMKLSKTKFCS--------------------QLK
DSQWDSVLHITT------------------------------------------------
------------------------------------------------------------
------------------------------------------------------------
------------------------------------------------------------
------------------------------------------------------------
------------------------------------------------------------
------------------------------------------------------------
----
>Lynx_canadensis
------------------------------------------------------------
------------------------------------------------------------
------------------------------------------MAQVAVSALPMENEEASE
SRMVVTFLVSALESM---CKELAKSKAEVAC-----------------------------
--------IAMYETD---------------------------------------------
----------------------VFVVGTEKGRAFVNARTDLQ------------------
------------KDFAKYCIAEGVREARSPCPAN--GMQIDSGETEILRKAVEDYFCFCY
GKALGTTAMVPVPYEKILRDPAAVVVEGLPEGVAFQHPENYGLTTLKWILENKAGISFII
NRPFLGPANQL-------------GGSLVVTDAKRSVTSPSESCGPISVKTEPMEDSGTA
LRATAVSVKKESE---DPNYYPYNTQDSHHP---------SGSSDVIDMELSM---EDST
LLVPS-EACEDPEAQVKIEGRTTASGITRSAVGVEDLNIVQVTIPDNEKDRLSSIEKIKQ
LREQVNDLFSRKF--GEAIGVDFPVKVPYRKITFNPGCVVIDGMPPGVVFKAPGYLEIS-
--SMRRILDAAEFIKFTVIRPLPGLELSNVGKRKID-----------------QEGRV--
FQEKWERAYFFV--EVQNIPT-CLI-CKQSM--SVSKEYNLRRHYQTNH---SKHYDQYT
EKLRDEKLHELKKGL---------------------------------------------
RKYLLGSSEIA---RPEQKQVF-----ANTSPDEN-AAAQPVEDVAGKLWEKLREKIKSF
V---AYSIAIDEITDINNTTQLAIFIRGVDENF-DASEELLDTVPMT-GTKSGHEMFLRV
ERSLKKFHIDWSKLVSVASTGTPAMVDVNDGLVTKLKSKVAAVCK-DSDLKSVCCIIHPE
SLCAQKL--------KMDHVMSVVVSSVHWICS--RGLNHSEFTALLYELESQ-YGSLLY
YTEIKWLSRGLVLKRFFESLEEIDHFMS---------SRGKPL-PQLSSQDWIRDLAFLV
DMTTHLNTLNMSLQ-------------------------GHSQVVTQMYDLIRAFLAKLC
LWETHL---ARNNLAHFPTLKSV--------SR-NESDGLNYIPKIVELKTEFQKRLSDF
KLYESELALFSSPF-SVKIESV--------------HEALQMEVIDLQCNTVLKTKYDKV
GVP-------------------------------EFCK----------------YLWS-T
YPKYRVHCAKILSMFGSTYICEQLFSIMKLSKTKYCS--------------------QLK
GPQWDSVLHIAT------------------------------------------------
------------------------------------------------------------
------------------------------------------------------------
------------------------------------------------------------
------------------------------------------------------------
------------------------------------------------------------
------------------------------------------------------------
----
>Acinonyx_jubatus
------------------------------------------------------------
------------------------------------------------------------
------------------------------------------------------------
------------------------------------------------------------
----------MYETD---------------------------------------------
----------------------VFVVGTEKGRAFVNARTDLQ------------------
------------KDFAKYCIAEGVREARSPCPAN--GMQIDSGETEILRKAVEDYFCFCY
GKALGTTAMVPVPYEKILRDPAAVVVEGLPEGVAFQHPENYGLTTLKWILENKAGISFII
NRPFLGPANQL-------------GGSLVVTDAKRSVTSPSESCGPISVKTEPMEDSGTA
LRATAVSVKKESE---DPNYYPYNTQDSHHP---------SGSSDVIDMELSL---EDST
LLVPS-EVCEDPEAEVKIEGRTTASGITRSAVGVEDLNIVQVTIPDNEKDRLSSIEKIKQ
LREQVNDLFSRKF--GEAIGVDFPVKVPYRKITFNPGCVVIDGMPPGVVFKAPGYLEIS-
--SMRRILDAAEFIKFTVIRPLPGLELSNVGKRKID-----------------QEGRV--
FQEKWERAYFFV--EVQNIPT-CLI-CKQSM--SVSKEYNLRRHYQTNH---SKHYDQYT
EKLRDEKLHELKKGL---------------------------------------------
RKYLLGSSEIA---GPEQKQVF-----ANASPDEN-AAAQPVEDVAGKLWEKLREKIKSF
V---AYSIAIDEITDINNTTQLAIFIRGVDENF-DASEELLDTVPMT-GTKSGHEMFLRV
ERSLKKFHIDWSKLVSVASTGTPAMVDVNDGLVTKLKSKVATVCK-DSDLKSVCCIIHPE
SLCAQKL--------KMDHVMSVVVSSVHWICS--RGLNHSEFTTLLYELESQ-YGSLLY
YTEIKWLSRGLVLKRFFESLEEIDHFMS---------SRGKPL-PQLSSQDWIRDLAFLV
DMTTHLNTLNMSLQ-------------------------GHSQVVTQMYDLIRAFLAKLC
LWETHL---ARNNLAHFPTLKSV--------SR-NESDGLNYIPKIVELKTEFQKRLSDF
KLYESELALFSSPF-SVKIESV--------------HEALQMEVIDLQCNTVLKTKYDKV
GVP-------------------------------EFCK----------------YLWS-T
YPKYRVHCAKILSMFGSTYICEQLFSIMKLSKTKYCS--------------------QLK
GPQWDSVLHIAT------------------------------------------------
------------------------------------------------------------
------------------------------------------------------------
------------------------------------------------------------
------------------------------------------------------------
------------------------------------------------------------
------------------------------------------------------------
----
>Panthera_pardus
------------------------------------------------------------
------------------------------------------------------------
------------------------------------------------------------
------------------------------------------------------------
----------MYETD---------------------------------------------
----------------------VFVVGTEKGRAFVNARTDLQ------------------
------------KDFANYCIAEGVREARSPCPAN--GMQIDSGETEILRKAVEDYFCFCY
GKALGTTAMVPVPYEKILRDPAAVVVQGLPEGVAFQHPENYGLTTLKWILENKAGISFII
NRPFVGPANQL-------------GGSLVVTDAKRSVTSPSESCGPISVKTEPMEDSGSA
PRATAVSVKKESE---DPNYYPSNMQDSHHP---------SGSSDIIDMELSM---EDST
LLVPS-EACEDPEAEVKIEGRTTASGITRSAVGVEDLNIVQVTIPDNEKDRLSSIEKIKQ
LREQVNDLFSRKF--GEAIGVDFPVKVPYRKITFNPGCVVIDGMPPGVVFKAPGYLEIS-
--SMRRILDAAEFIKFTVIRPLPGLELSNVGKRKID-----------------QEGRV--
FQEKWERAYFFV--EVQNIPT-CLI-CKQSM--SVSKEYNLRRHYQTNH---SKHYDQYT
EKLRDEKLHELKKGL---------------------------------------------
RKYLLGSSEIA---GPEQKQVF-----ANASPDEN-AAAQPVEDVAGKLWEKLREKIKSF
V---AYSIAIDEITDINNTTQLAIFIRGVDENF-DASEELLDTVPMT-GTKSGHEMFLRV
ERSLKKFHIDWSKLVSVASTGTPAMVDVNDGLVTKLKSKVATVCK-DSDLKSVCCIIHPE
SLCAQKL--------KMDHVMSVVVSSVHWICS--RGLNHSEFTTLLYELESQ-YGSLLY
YTEIKWLSRGLVLKRFFESLEEIDHFMS---------SRGKPL-PQLSSQDWIRDLAFLV
DMTTHLNTLNMSLQ-------------------------GHSQVVTQMYDLIRAFLAKLC
LWETHL---ARNNLAHFPTLKSV--------SR-NESDGLNYIPKIVELETEFQKRLSDF
KLYESELALFSSPF-SVKIESV--------------HEALQMEVIDLQCNTVLKTKYDKV
GVP-------------------------------EFCK----------------YLWS-T
YPKYRVHCAKILSMFGSTYICEQLFSIMKLSKTKYCS--------------------QPR
GPQWDSVLHIAT------------------------------------------------
------------------------------------------------------------
------------------------------------------------------------
------------------------------------------------------------
------------------------------------------------------------
------------------------------------------------------------
------------------------------------------------------------
----
>Puma_yagouaroundi
------------------------------------------------------------
------------------------------------------------------------
------------------------------------------MAQVAVSALPMENEEASE
SRMVVTFLVSALESM---CKELAKSKAEVAC-----------------------------
--------IAMYETD---------------------------------------------
----------------------VFVVGTEKGRAFVNARTDLQ------------------
------------KDFAKYCIAEGVREARSPCPAN--GMQIDSGETEILRKAVEDYFCFCY
GKALGTTAMVPVPYEKILRDPAAVVVEGLPEGVAFQHPENYGLTTLKWILENKAGISFII
NRPFLGPANQL-------------GGSLVVTDAKRSVTSPSESCGPISVKTEPMEDSGTA
LRATAVSVKKESE---DPHYYPYDTQDSHHP---------SGSSDVIDMELSM---EDSV
SLGGA-EREEDTDSEFLLLGRTTASGITRSAVGVEDLNIVQVTIPDNEKDRLSSIEKIKQ
LREQVNDLFSRKF--GEAIGVDFPVKVPYRKITFNPGCVVIDGMPPGVVFKAPGYLEIS-
--SMRRILDAAEFIKFTVIRPLPGLELSNVGKRKID-----------------QEGRV--
FQEKWERAYFFV--EVQNIPT-CLI-CKQSM--SVSKEYNLRRHYQTNH---SKHYDQYT
EKLRDEKLHELKKGL---------------------------------------------
RKYLLGSSEIA---GPEQKQVF-----ANASPDEN-AATQPVEDVAGKLWEKLREKIKSF
V---AYSIAIDEITDINNTTQLAIFIRGVDENF-DASEELLDTVPMT-GTKSGHEMFLRV
ERSLKKFHIDWSKLVSVASTGTPAMVDVNDGLVTKLKSKVATVCK-DSDLKSVCCIIHPE
SLCAQKL--------KMDHVMSVVVSSVHWICS--RGLNHSEFTTLLYELESQ-YGSLLY
YTEIKWLSRGLVLKRFFESLEEIDHFMS---------SRGKPL-PQLSSQDWIRDLAFLV
DMTTHLNTLNMSLQ-------------------------GHSQVVTQMYDLIRAFLAKLC
LWETHL---ARNNLAHFPTLKSV--------SR-NESDGLNYIPKIVELKTEFQKRLSDF
KLYESELALFSSPF-SVKIESV--------------HEALQMEVIDLQCNTVLKTKYDKV
GVP-------------------------------EFCK----------------YLWS-T
YPKYRVHCAKILSMFGSTYICEQLFSIMKLSKTKYCS--------------------QLK
GPQWDSVLHIAT------------------------------------------------
------------------------------------------------------------
------------------------------------------------------------
------------------------------------------------------------
------------------------------------------------------------
------------------------------------------------------------
------------------------------------------------------------
----
>Suricata_suricatta
------------------------------------------------------------
------------------------------------------------------------
------------------------------------------MAQVAVSALPVENVESSE
SRMVVTFLVSALESM---CKELAKSKAEVAC-----------------------------
--------IAMYETD---------------------------------------------
----------------------VFVVGTEKGRAFVNARTDLQ------------------
------------KDFAKYCIAEGVHEATSPGPAN--RMQIDSGETEILRKAVEDYFCFCY
GKALGTTAMVPVPYENILRDPAAVVVQGLPEGVAFQHPENYGLATLKWILENKAGISFII
NRPFLGPATQL-------------GGSAVVTDAKRSVASSSESCGPISVKTEPMEDSGTA
LKVTTVSVKKETE---DPNYYPYNMQESHHP---------SGSGEVIDMELPV---EDST
PLVPS-DACEDPDAEVKIEGSTDSPSVTSSAAGVEDLNIVQVTIPDNEKERLSSIEKIKQ
LREQVNDLFSRKF--GEAIGVDFPVKVPYRKITFNPGCVVIDGMPPGVVFKAPGYLEIS-
--SMRRILDAADFIKFTVIRPLPGLELSNVGKRKID-----------------QEGRV--
FQEKWERAYFFV--EVQNIPT-CLI-CKQSM--SVSKEYNLRRHYQTNH---SKHYDQYT
EKMRDEKLHELKKGL---------------------------------------------
RKYLLGSSEVT---GPEQKPVF-----VNASPSEN-AAVQPVEDVAGKLWEKLREKIKSF
V---AYSLAIDEITDINNTTQLAIFIRGVDENF-DVSEELLDTVPMT-GTKSGNEIFLRV
EKSLKKFHIDWSKLVSVASTGTPTMVDANDGLVTKLKSKVAAVCK-DSDLKSVRCIIHPE
SLCAQKL--------KMDHVMSVVVNSVNWVCS--RGLNHSEFTTLLYELDGQ-YGSLLY
YTEIKWLSRGLVLKRFFESLEEIDSFMS---------SRGKPL-PQLSSQDWIRDLAFLV
DMTTHLNTLNMSLQ-------------------------GHSQVVTQMYDLIRAFLAKLC
LWETHL---ARNNLAHFPTLKSV--------SR-NESDGLNYIPKIGELKTEFQKRVSDF
KLCESELTLFSSPF-SVKIESV--------------HEALQMEVIDLQCNTGLKAKYDKV
GVP-------------------------------EFCK----------------YLQS-S
YPKYSAHCAKVLSMFGSTHVCEQLFSIMKLSKTKYCS--------------------RLE
DAQWESVLHLAT------------------------------------------------
------------------------------------------------------------
------------------------------------------------------------
------------------------------------------------------------
------------------------------------------------------------
------------------------------------------------------------
------------------------------------------------------------
----
>Manis_pentadactyla
------------------------------------------------------------
------------------------------------------------------------
------------------------------------------MAQVAMSTLPVEDEESSE
SRMVVTFLVSALESM---CKELAKSKAEVAC-----------------------------
--------IAMYETD---------------------------------------------
----------------------VFVVGTERGRAFINARTDLQ------------------
------------KDFAKYCVAKGSLEMKPPCPAH--EVQIESGEKEILRKAVEDYFCFCY
GKALGTTAMVPVPYEKMLRDQEAVVVEGLPEGVAFQHPENYDLATLKWILENKVGISFII
NRPFLGPANQL-------------GGPVMVPDAERSATSLNESCGPVNVKSEPMEDSGIS
MKATTISVKKESE---DFNYCQYNTQESQH----------SASSEVIDMELPM---EDST
QLVPS-EPSEDPEAEAKTEGSRNSPHVT--AVGVDDLNIVQVTIPDNEKERLSSIEKIKQ
LREQVNDLFSRKF--GEAIGVDFPVKVPYRKITFNPGCVVIDGMPPGVVFKAPGYLEIS-
--SMRRILDAAEFIKFTVIRPLPGLELSNVGKRKID-----------------QEGRV--
FQEKWERAYFFV--EVQNIPT-CLI-CKQSM--SVSKEYNLRRHYQTNH---SKHYDQYT
EKMRDEKLQELKKGL---------------------------------------------
RKYLLGSSGIV---CPEQKPVF-----ANASPNEN-AAVQPVEDVAGNLWEKLREKIRSF
V---AYSIAIDEITDINNTTQLAIFIRGVDENF-DVSEELLDTVPMT-GTKSGNEVFLRV
EKSLKKFTIDWSKLVSVASTGTPAMVDAKDGLVTKLKAKVALACK-GSDLKSVCCIIHPE
SLCTQKL--------KMDHVMNVVINSVNWICS--RGLNHSEFTTLLYELDSQ-YGSLLY
YTEIKWLSRGLVLKRFFESLEEIDSFMS---------SRGKPL-PQLSSQDWIKDLAFLV
DMTMHLNTLNISLQ-------------------------GHSQIVTQMYDLIRAFLAKLC
LWETHL---ARNNLAHFPTLKSV--------SR-NESDGLIYIPKIAELKTEFQKRLSDF
KLYESELTLFSSPF-SMKIESV--------------QEALQMEVIDLQCNTVLKTKYDKV
GIP-------------------------------EFYK----------------YLWS-S
YPKYRHHCAKMLSMFGSTYICEQLFSIMKLSKTKYCS--------------------QLK
DSQWDSVLHIGT------------------------------------------------
------------------------------------------------------------
------------------------------------------------------------
------------------------------------------------------------
------------------------------------------------------------
------------------------------------------------------------
------------------------------------------------------------
----
>Condylura_cristata
------------------------------------------------------------
------------------------------------------------------------
------------------------------------------MAQVAVSTLPVKNEESTD
SRMVVTFLISALESM---CKELAKSKAEVAC-----------------------------
--------IAVYETD---------------------------------------------
----------------------VFVVGTEKGRAFVNSRTDVQ------------------
------------KDFAKYCVSEDLPEGASPCPAN--GMHILAEETEILRKAVGDYFCLCY
GKALGTAAVVPVPYEKMLRDQAAVVVQGLPKGVAFQHPANYDLATLRWILENKAGISFII
NRPFLGPASPL-------------GGPGVVTGAEGSVTSPSESCGPISVKTEPMEDSGMS
LKGAAVSVKEESE---DPNYYTYNIQGSHCS---------SSSHEAIEMESPM---EDST
QLVSS-GRSEDPESEVKIEGNSNSSNLTNSAAGVEDLNIVQVTIPDNEKERLSSIEKIKQ
LREQVNDLFSRKF--GEAIGVDFPVKVPYRKITFNPGCVVIDGMPPGVVFKAPGYLEIS-
--SMRRILDAAEFIKFTVIRPLPGLELSNVGKRKID-----------------QEGRV--
FQEKWERAYFFV--EVQNIPT-CLI-CKQSM--SVSKEYNLRRHYQTNH---SKHYDQYT
EKMRDEKLQELKRGL---------------------------------------------
RKYLSGSAEPV---CPEQKQVL-----ANVGPRKN-AAVQPVEDMAGNLWGKLREKIRSF
V---AYSIAIDEITDINNTTQLAIFIRGVDENF-DTSEELLDTVPMT-GTKSGNEIFLRV
EKSLKKFNIDWSKLVSVASTGTPVMVDASDGLVTKLKSKVAMVCK-GSDLKSICCIIHPE
SLCAQKL--------KMDHVMSVVVNSVNWICS--RGLNHSEFTTLLYELDSQ-YGSLLY
YTEIKWLSRGLVLKRFFESLEEIDSFMS---------SRGKPL-PQLSSQDWIKDLAFLV
DMTMHLNTLNISLQ-------------------------GHSQIVTQMYDLIRAFLAKLS
LWETHL---ARNNLAHFPTLRSV--------SK-NENDGLKYIPKIVELKTEFQSRLSDF
KLYERELTLFSSPF-SMKIESV--------------QEALQMEVIDLQCNTVLKAKYDKV
GVP-------------------------------EFYK----------------YLWS-S
YPKYKNHCAKMLSMFGSTYICEQLFSIMKLSKTKFCS--------------------QVK
DSQWDSVFHMST------------------------------------------------
------------------------------------------------------------
------------------------------------------------------------
------------------------------------------------------------
------------------------------------------------------------
------------------------------------------------------------
------------------------------------------------------------
----
>Homo_sapiens
------------------------------------------------------------
------------------------------------------------------------
------------------------------------------MAQVAVSTLPVEEESSSE
TRMVVTFLVSALESM---CKELAKSKAEVAC-----------------------------
--------IAVYETD---------------------------------------------
----------------------VFVVGTERGCAFVNARTDFQ------------------
------------KDFAKYCVAEGLCEVKPPCPVN--GMQVHSGETEILRKAVEDYFCFCY
GKALGTTVMVPVPYEKMLRDQSAVVVQGLPEGVAFQHPENYDLATLKWILENKAGISFII
NRPFLGPESQL-------------GGPGMVTDAERSIVSPSESCGPINVKTEPMEDSGIS
LKAEAVSVKKESE---DPNYYQYNMQGSHPS---------STSNEVIEMELPM---EDST
PLVPSEEPNEDPEAEVKIEGNTNSSSVTNSAAGVEDLNIVQVTVPDNEKERLSSIEKIKQ
LREQVNDLFSRKF--GEAIGVDFPVKVPYRKITFNPGCVVIDGMPPGVVFKAPGYLEIS-
--SMRRILEAAEFIKFTVIRPLPGLELSNVGKRKID-----------------QEGRV--
FQEKWERAYFFV--EVQNIPT-CLI-CKQSM--SVSKEYNLRRHYQTNH---SKHYDQYM
ERMRDEKLHELKKGL---------------------------------------------
RKYLLGSSDTE---CPEQKQVF-----ANPSPTQK-SPVQPVEDLAGNLWEKLREKIRSF
V---AYSIAIDEITDINNTTQLAIFIRGVDENF-DVSEELLDTVPMT-GTKSGNEIFSRV
EKSLKNFCIDWSKLVSVASTGTPAMVDANNGLVTKLKSRVATFCK-GAELKSICCIIHPE
SLCAQKL--------KMDHVMDVVVKSVNWICS--RGLNHSEFTTLLYELDSQ-YGSLLY
YTEIKWLSRGLVLKRFFESLEEIDSFMS---------SRGKPL-PQLSSIDWIRDLAFLV
DMTMHLNALNISLQ-------------------------GHSQIVTQMYDLIRAFLAKLC
LWETHL---TRNNLAHFPTLKLA--------SR-NESDGLNYIPKIAELQTEFQKRLSDF
KLYESELTLFSSPF-STKIDSV--------------HEELQMEVIDLQCNTVLKTKYDKV
GIP-------------------------------EFYK----------------YLWG-S
YPKYKHHCAKILSMFGSTYICEQLFSIMKLSKTKYCS--------------------QLK
DSQWDSVLHIAT------------------------------------------------
------------------------------------------------------------
------------------------------------------------------------
------------------------------------------------------------
------------------------------------------------------------
------------------------------------------------------------
------------------------------------------------------------
----
>Myotis_lucifugus
------------------------------------------------------------
------------------------------------------------------------
------------------------------------------MAQVAMSSLPMENEAASE
SRMVVTFLMSALESM---CKELAKSRVEVAC-----------------------------
--------IAMYEAE---------------------------------------------
----------------------VFVAGTEKGRAFASARMDLQ------------------
------------ADFAKYCAAEGLPETKPLSPVR--GMQLNSGETEILRKAVEDYFCLCY
GKALGTTAMVPVPYEKMLRDQSAVGVEGLPEGVAFQHPENYDLETLKWILENKAGISFII
NRPFLGPADQQ-------------GGPGVVTDAKRAMTLSSESGGPIHVKTEPMEDAGIS
VKAAAASVKKESE---DPNYYQYNMQESHHS---------SAINEVIEMELPM-------
------------------EGNRNPSNTTSSAAGVEDLNIVQVTIPDNEKERLSSIEKIKQ
LREQVNDLFSRKF--GEAIGVDFPVKVPYRKITFNPGCVVIDGMPPGVVFKAPGYLEVS-
--SLRRILDAAEFIKFTVIRPLPGLEFNNVGKRKID-----------------LEGRV--
FQEKWERAYFFV--EVQNIPT-CLI-CKQSM--SVSKEYNLRRHYQTNH---SKHYDQYT
DKMRDEKLHELKKGL---------------------------------------------
RKYLLGSSETV---CPEQKQLF-----ANASPNDN-AAMQAAEDVTGNLWEKLREKIRSF
V---AYSIAIDEITDINNITQLAIFIRGVDENF-DVSEELLDTVPMT-GTKSGNEVFLRV
EKSLKKFNIDWSKLVSVASTGTPAMVDANNGLVTKLKSKVATVCK-GSDLKSVCCIIHPE
LLCAQRL--------KMDHVMNVVVNSVNWICS--RGLNHSEFTTLLYELDCQ-YGSLLY
YTEIKWLSRGLVLKRFFESLEEIDSFMS---------SRGKPL-PQLSSQDWVRDLAFLV
DMTMHLNTLSLSLQ-------------------------GHSQIVTQMYDLIRAFLAKLC
LWETHL---ARNNLAHFPTLKSV--------SR-NESDSLNYIPKIVELKTEFQKRLSDF
KLYESELTLFSSPF-SVKIESI--------------HEALQMEVIELQCNMVLKTKYDKV
GIP-------------------------------EFYK----------------HLWS-S
YPRYKSHCAKILSMFGSTYICEQLFSIMKLSKTKYCS--------------------ELK
DSQWDSVLHIST------------------------------------------------
------------------------------------------------------------
------------------------------------------------------------
------------------------------------------------------------
------------------------------------------------------------
------------------------------------------------------------
------------------------------------------------------------
----
>Odobenus_rosmarus_divergens
------------------------------------------------------------
------------------------------------------------------------
------------------------------------------MS----------------
------------------------------------------------------------
------------------------------------------------------------
------------------------------------------------------------
------------------------------------------------------------
------------------------------------------------------------
------------------------------------------------------------
------------------------------------------------------------
------------------------------------------------------------
------------------------------------------------------------
--------------------------LSKVGKRKID-----------------QEGRV--
FQEKWERAYFFV--EVQNIPT-CLI-CKQSM--SVSKEYNLRRHYQTNH---SKHYDQYT
EKMRDEKLHELKKGL---------------------------------------------
RKYLLGSSEIV---GPEQKQAF-----ANVSPNET-AAVQPIEDMAGNLWEKLREKIKSF
V---AYSIAIDEITDINNTTQLAIFIRGVDENF-DVSEELLDTVPMT-GTKSGNEIFLRV
EKSLKKFNIDWSKLVSVASTGTPAMVDVNDGLVMKLKSKVAMICK-DSDLKSVCCIIHPE
SLCAQKL--------KMDHVMSVVVNSVNWICS--RGLNHSEFTTLLYELDSQ-YGSLLY
YTEIKWLSRGLVLKRFFESLEEIDSFMS---------SRGKPL-PQLSSQDWIRDLAFLV
DMTMHLNTLNISLQ-------------------------GHSQVVTQMYDLIRAFLAKLC
LWETHL---ARNNLAHFPTLKSV--------SR-NESDGLNYIPKIVELKTEFQKRLSDF
KLYESDLTLFSSPF-SVKIESV--------------HEALQMEVIDLQCNTVLKTKYDKV
GVP-------------------------------EFYK----------------YLWS-S
YPKYRIHCAKILSMFGSTYICEQLFSIMKLSKTMFGSMYNCEAVFATMKLLLSKHGHRMT
DKHIADIIRIKTY-ENDIDIHELALSTYK-------------------------------
------------------------------------------------------------
------------------------------------------------------------
--LGTSFTPS--------------------------------------------------
------------------------------------------------------------
------------------------------------------------------------
------------------------------------------------------------
----
>Orycteropus_afer_afer
------------------------------------------------------------
------------------------------------------------------------
------------------------------------------MAQVAVSTLPMGGEESSE
NRMVVTFLMSALESM---CKELAKSKAEVAC-----------------------------
--------IAVYDAD---------------------------------------------
----------------------VFVAGTEKGRTFINARMDFQ------------------
------------NDFAKYCVAEELQEMKPPCSKE--GMQADSGETETLRNAVKDCFRGCY
GKALGTTAMVPVPYEKMLRDQSAVVVQGLPEGVVFQHPDSYDLATLKWILENKAGISFII
NRPVLDPAHEL-------------GSGVMVPDAKRVATLPGESCGPTRVKTEPTEDSGIS
LKAATVSVKKESE---DPRYYPCNFQGSHHS---------SSGNEVIETELPM---EGST
QGVPS-EANQEAEGEVKVEGISNSSGCTHSAARVEDLNIVQVTVADNEKERLSSAEKIKQ
LREQVNELFSRKF--GEAIGVDFPVKVPYRKITFNPGCVVVDGLPPGVAFKAPGYLEIS-
--SMRRILDAAEFIKFTVIRPLPGVELSNVGKRKID-----------------QEGRV--
FQEKWERAYFFM--EVQNTPT-CLI-CKQSM--SVSKEYNLRRHYQTNH---SKHFDQYT
EEMRDEKLRELKKGL---------------------------------------------
TEYLLGSADVT---RPEQNQAL-----ASVSPAEN-AVVQPVEDVAWNLWEKLREKIRSF
V---AYSIAIDEIRDTNNTTQLAIFIRGVDENF-DVSEELLDTVPMT-GTKSGNEIFLRV
EKSLKKFNIDWSKLVSVASTGTPSMVNVNDGLVTKLKSKVAMSCK-GSDLKSVCCIIHQE
SLCAQKL--------KMDHVMDVVVNSVNWICS--RGLNHREFTTLLYELDNQ-YGSLLY
YTEIKWLSRGLVLKRFFESLKEIDSFML---------SKGKPM-PQLSCTDWIKDLAFLV
DMTTHLNTLNIALQ-------------------------GHSQIVTQMYDLIRAFLAKLC
LWETHL---ARNNLAHFPTLKSV--------SR-HESDGLNYIPKIAELKTEFQKRLADF
KLYESELTLFSSPF-SMKIDSV--------------QEELQMEIIDLQCNTVLKTKYDKV
GIP-------------------------------EFYK----------------HLWS-S
YPKYKRHCAKILSMFGSTHICEQLFSIMKLSKSECPS--------------------QLK
GSQWDSVLHMAT------------------------------------------------
------------------------------------------------------------
------------------------------------------------------------
------------------------------------------------------------
------------------------------------------------------------
------------------------------------------------------------
------------------------------------------------------------
----
>Chrysochloris_asiatica
------------------------------------------------------------
------------------------------------------------------------
------------------------------------------MAQVAVSAVPTGDEASSE
SRMVVTFLVSALESM---CQELAKSKAEVAC-----------------------------
--------IAMYETD---------------------------------------------
----------------------VFIVGTEKGRAFFNARTDFQ------------------
------------KDFAKYCIAEELQEMKPSFPEN--GLQADSEETEILRKAVENYFCLSY
GKALGTTTVVPVPYEKMLKDQSAVVVQGLPEGVAFKHPQNYDLATLKWILENKAGISFII
SRHFQDPVDQP-------------GHHMEVAGTGRTAQSPSESCDPNRVKAEPMDDSGTS
PKAVDASVKKESE---DPNYYQYYFQAHHHS---------SSSREMVDMELPM---EDST
ELVPS-EPHEDAETEVKTEGNTNSSGVANSAAGVEDLNIVQVTVPDNEKKRLSSAEKIKQ
LREQVNELFSRKF--GEAIGVDFPVKVPYRKITFNPGCVVVDGMPPGVVFKAPGYLEIS-
--SMRRILDAAEFIKFTVIRPLPGVELNNVGKRKID-----------------QEGRM--
FQEKWERAYFFV--EVQNIPT-CLI-CKQSM--SVSKEYNLRRHYQTNH---SKHFDQYT
EKMRDEKLHELKKGL---------------------------------------------
TEYLLGS-ETV---SVEQNQGF-----ANVSLPES-TAVQPVEDVAWNLWEKLREKIKSF
V---AYSIAINEITDTNNTVQLAIFIRGVDENF-DVSEELLDTVPMT-GTKSGNEIFLRV
EKSLKKFNIDWSKLVSVASTGTPAMVNVNDGLVTKLKSKVAMTCK-GADLKSVCCILHQE
SLCAQKL--------KMDHIMDVVVSTVNWICS--RGLNHREFTTLLYELDNQ-YGSLLY
YTEIKWLSRGLVLKRFFESLKEIDSFMA---------SKGKPV-PQLSSQDWIKDLAFLV
DMTMHVNTLNISLQ-------------------------GHSLIVTQMYDLIRAFLAKLC
LWETHL---TRNNLAHFPTLKSV--------SS-NDSDGLNYIPKIAELKTEFQTRLSDF
KLYENELTLFSSPF-SIEIDRV--------------QEELQMEMIDLQYNTVLKAKYDKV
GIP-------------------------------EFYK----------------HLWS-S
YPKYKHHCAKMLSMFGSTYICEQLFSIMKLSKTKYHS--------------------QLK
SSEWDSVLHITT------------------------------------------------
------------------------------------------------------------
------------------------------------------------------------
------------------------------------------------------------
------------------------------------------------------------
------------------------------------------------------------
------------------------------------------------------------
----
>Elephantulus_edwardii
------------------------------------------------------------
------------------------------------------------------------
------------------------------------------MAQVVMSPLPVGHEESSE
SRMVVTFLMSALESMHPHCTACSLTLLPESCGFITSGSSGGLEKGSMRRGSNVPFSRRAS
PTVAGAWGLAVWEVKPHSPSVLVSSRSWSSLYRRCSSGGRLRMPSTMRFSSRTVLDSLAS
VKIVVLWRRIIRNTSILAVTLLVSMLSTKLRMHLVPSVRPFQPPVRLRAIPHPASHVPRA
RTHSGLVRTPCSAPFPASRVGDELLEMKPPGHEE--GTQADSGEAGILRKAVEDYFGLCY
GRALGTAAMVPVPYEKMLRDQAAVAVHGLPEGVALKHPKNYSLTTLKWILENKAGISFVV
NRPFREPRDPP-------------GSHGMVTEAERAAISPGESCGPTRVKTEPTEDSGVP
LKTAAVSVKKESE---DPNYYQYNLQGSHQS---------ASSNEAVEMELPV---EGLI
PPAPT-EANEDAKAEVKMEGGTQPPGMVNSTASVEDLNIVQVAIPDGEKEKLSNAEKIKQ
LREQVNELFSRKF--GEAIGVDFPVKVPYRKITFNPGCVVVDGMPPGVAFKAPGYLEIS-
--SMQRILDAADFIKFTIIRPLPGVELSNVGKRKID-----------------QEGRM--
FQEKWERAYFFV--EVQSVPT-CLI-CKQSM--SVSKEYNLRRHYQTNH---GKRFDQYT
EQARERKLQELKEGL---------------------------------------------
AEHLAGAA------GPEQ------------GPPAK-ASTQPADDVAWSLWEKLREKLRSF
V---AYSIAIDEITDTNNTTQLALFIRGVDDNF-EVSEELLDTVPMT-GTKSGNEIFLRV
EKSLKKFHIDWSKLVSVASTGSPAMVNGQDGLVTKLKAKVATVCK-GSALKSVCCIIHQE
TLCAQKL--------KMDHVMDVVVDSVHWICS--RGLNHRGFTTLLYELDSQ-YGSLLY
HTDVKWLGRGLVLRKFFESLKEIDSFLL---------SKGKPV-PQLSSRDWIKDLAFLV
DLTMHLNTLSMSLQ-------------------------GHAQIVTQMYDVIRAFLAKLC
LWETHL---ARNNLAHFPTLKSV--------SSGDEGDGLNYIPKIAELKAEFQSRLSDF
KLYESELTLFSSPF-SVKIDGV--------------QEELQLELIDLQCNTALKAKYDKV
GVP-------------------------------DFCR----------------HLWS-S
YPKYRHHCAKILSMFGSTYVCEQLFSIMKLSKTKYHS--------------------ELK
GSQWDSVLHIATG-----------------------------------------------
------------------------------------------------------------
------------------------------------------------------------
------------------------------------------------------------
------------------------------------------------------------
------------------------------------------------------------
------------------------------------------------------------
----
>Alligator_mississippiensis
------------------------------------------------------------
------------------------------------------------------------
------------------------------------------MNR---------------
------------------------------------------------------------
---------AEEETPM--------------------------------------------
------------------------------------------------------------
---------------------EGPANLEPPWTSP--------------------------
------------------------------------------------------------
------------------------GSLGEMD-----------------------------
------SLKPEKE------------------------------------QWPKN------
--------QGRPRKQMK-------------------------NVAVNQKNDL--------
-----AMSTSKK------------------------------------------------
--------------------------------RKVD-----------------TERRV--
FNKKWTSKYFFT--EMGKKAF-CLI-CKESL--AVFKEYNLNRHFETKH---ASKYDKLS
AQEKTKKAEEMVAAM----QKEQSFSPKALEVRDGIMRTSYEMAHIIAKKSKPFSEGEFV
KECMLKSAAIL---CPDKKEQF-----ENVRLSRR-TIVRRVEDISENLHQQLKSKVNDF
S---YFALALDDSCDVKGTDQLLIFIRGITENF-ELTEELALIQSMK-DTTTGKDLLEAV
DQCVSKLGTDWKKLVSVTTYGSPNLAGKDVGLLKIIQDQVKETDP-EQKIILLHCIIHQE
VLCKSVL--------KLSTVVDTVTKVVSYIRA--RGLNHRQFATLLEGSESE-HTDVLH
DTSVSWLSLGNILKRVWELRAEIGLFLN--------MKEDLDF-PQLNDAEWLSDFAFAI
DVTGYMNDLNSRLQ-------------------------EKGLFAHELHSNIKSFMMKLL
LFSRQI---GNKDFSHFPTLQQV--------TV-SDQNLKKYVSLLVDLHAEFSCRVEDF
QMIEKDLSLVSSPF-TFNVDSA--------------PCDLQLELIDLQYDALLAEQFQAV
PLP-------------------------------SFYA----------------SLNEQK
FPKIKTHARKMLVLFGSTYVCEQTRSVMKVNKSNLRS--------------------SMS
GDHLAAVLRIATT-EMTPDFDFLVNAHQR------LHSS---------------------
------------------------------------------------------------
------------------------------------------------------------
------------------------------------------------------------
------------------------------------------------------------
------------------------------------------------------------
-----------------------------------P------------------------
----
>Parambassis_ranga
------------------------------------------------------------
------------------------------------------------------------
------------------------------------------------------------
------------------------------------------------------------
------------------------------------------------------------
------------------------------------------------------------
------------------------------------------------------------
------------------------------------------------------------
------------------------------------------------------------
------------------------------------------------------------
------------------------------------------------------------
------------------------------------------------------------
------------------------------------------------------------
------------------------------------------------------------
---------MLLAKL----QTQQGFFTKLHTSRDAATKTSFLISHKIAKNSKPFSEGEFV
KECLVDSAALI---CPDKKGAF-----EQVPLSRR-TVTRRIEQIAGNLELQLHREVAGF
D---FFSLALDESCDVRDTAQLLIFVRGIT-DF-KITEELAAMRSMK-GTTTGSDLFMEV
NACIDTLGLKWDRLAGVTTDGCPNLT----------------------------------
-----------------------------------------------EEHESE-HSDIGY
HTAVRWLSLGKVLKRVWDLNAEIREFCE---------KKGKDI-PELSDENWMADFAFAV
DVTALMNELNTKLQ-------------------------GKGLFVHQMHSLVKAFMTKLQ
LLSRQL---ESNTLTHMQTLKEV--------TP-SADHLRRYSSMLGALHGEFSRRFEDL
RTIEDEMHMISSPF-TYSVDNA--------------PTDVQLELIDLQSDAVLAEHFKSG
SLL-------------------------------DFYS----------------TLKEEN
FPNMRRHAQKMLVLFGSTYICEQTFSMMKFAKSTHRS--------------------SLT
DDHLSAVLRISTS-NIQPDFDALVKAQQR------LDFT---------------------
-------------------------------------H----------------------
------------------------------------------------------------
------------------------------------------------------------
------------------------------------------------------------
------------------------------------------------------------
------------------------------------------------------------
----
>Rana_temporaria
------------------------------------------------------------
------------------------------------------------------------
------------------------------------------MS----------------
------------------------------------------------------------
------------------------------------------------------------
------------------------------------------------------------
------------------------------------------------------------
------------------------------------------------------------
------------------------------------------------------------
------------------------------------------------------------
------------------------------------------------------------
---------AKK------------------------------------------------
--------------------------------RKVD-----------------AECRV--
FQKNWTAKYLFT--EIRGKAA-CLV-CGEQI--AVFKDYNLSRHYETKH---AAKYKNLT
DAERVQTSEALLAKL----QKQQGCFTKLHAARDAATQSSFVISHKIAKYSKPFSEGEFI
KECLVDSAALI---CPEKKAAF-----EQVPLSRR-TVTRRIEDIAGNLELQLQREVTRF
D---FYSLALDESCDVRDTAQLLVFVRRITPEF-KITEELAAMRSMK-GTTTGSDLFTEV
NECMDRLGLKWDRLTGVTTDGCPNLTGKNFGLLKRMQDKVTEIDM-DQKLVFLHCILHQH
VLCKSVL--------KIDHVIDVVTKIVNFIRA--RALNHRQFVALLEEHETE-HRDIGY
HTAVRWLSLGKVLKRVWDLKAEIREYCE---------KKGKDF-PELSDEDWMADFEFSV
DVTAQMNELNTKLQ-------------------------GKGLFVHEMHSLVKAFMTKLH
FLSRQL---ESNNITHMQTLKEV--------TP-PADHLRRYSSMLGALHGEFSR-----
------------------------------------------------------------
------------------------------------------------------------
------------------------------------------------------------
------------------------------------------------------------
------------------------------------------------------------
------------------------------------------------------------
------------------------------------------------------------
------------------------------------------------------------
------------------------------------------------------------
------------------------------------------------------------
----
>Perca_flavescens
------------------------------------------------------------
------------------------------------------------------------
------------------------------------------MSA---------------
------------------------------------------------------------
------------------------------------------------------------
------------------------------------------------------------
------------------------------------------------------------
------------------------------------------------------------
------------------------------------------------------------
------------------------------------------------------------
------------------------------------------------------------
--------HARK------------------------------------------------
--------------------------------RKVD-----------------AECRI--
FNKNWTAKYLFT--EVGGKAV-CLV-CGERI--AVFKDYNLSRHYETTH---AEKYKNLS
DAERARTSEALLAKL----QKQQGFFTKLHTSRDAATKTSFVISHKIAKNSKPFSEGEFV
KECLVDSAALI---CPEKKGAF-----EQVPLSRR-TVTRRIEEIAGNLELQLQREVACF
D---FFSLALDESCDVRDTAQL--------------------------------------
--------LPWD-----------------YGL----------------------------
------------------------------------------------------------
-------------------------------------------------QDYGGAGSNAV
D---ERN--NDREQSVY---------------------GGHGH-----------------
------------------------------------------------------------
------------------------------------------------------------
------------------------------------------------------------
------------------------------------------------------------
------------------------------------------------------------
------------------------------------------------------------
------------------------------------------------------------
------------------------------------------------------------
------------------------------------------------------------
------------------------------------------------------------
------------------------------------------------------------
----
>Fundulus_heteroclitus
------------------------------------------------------------
------------------------------------------------------------
------------------------------------------MAR---------------
-----------------------------------------------------------G
P-------HPAREASL--------------------------------------------
------------------------------------------------------------
---------------------SGPRTISPKNKYF----SVDATQRSFMLKGLDAFF----
------------------------------------------------------------
------------------------------------------------------------
TSARSTYVHARARCYLSPPVCPVTGQVTQRA------------------YFPP-------
------------------------------------------------------------
-----KMSTHKK------------------------------------------------
--------------------------------RKVD-----------------SEGRV--
FNKAWTEKYLFT--EVKGKAL-CLV-CGAQV--AVLKDYNLNRHYATKH---EEKYKNFS
DKERATESSVLLAKL----QSQQTLLRKRLPSRAAAVKTSFVISHKIARKSKPFSDGEFI
KECLLDSSAII---CPDKTGAF-----ESVPLSRR-TVTRRVEDIAKNLEGQLKEMAKGV
D---FFSLALDESSDVRDTAQLLIFVRGINAGF-AVTEELAGMRSMK-GTTTGGDLFTEV
NACLENLGLQWDKLVGVTTDGCPNLTGKNIGLLKRIQDKVGEINP-EQKLTFLHCIIHQE
VLCKSVL--------NVNHVVEVVTKTVNFIRA--RALNHRQFLSLLEECETE-HRDISY
HTAVRWLSLGKVLRSFWDLRSEIKEFCE---------RKGKDI-PQLSEADWLADLSFTV
DVTAQMNELNVKLQ-------------------------SKGLFVFQMYSAVKAFSRKLQ
LLSSQL---RDNILTHMPTLKQA--------TP-SADQLLRYSSMLDALHNEFSRRFQDF
KIVESEMNMVSSPF-TCSVEDA--------------CSDVQMELIDLQADTLLAEHFSQS
HCF-------------------------------SF------------------TLH---
------------------------------------------------------------
------------------------------------------------------------
------------------------------------------------------------
------------------------------------------------------------
------------------------------------------------------------
------------------------------------------------------------
------------------------------------------------------------
------------------------------------------------------------
----
>Cottoperca_gobio
------------------------------------------------------------
------------------------------------------------------------
------------------------------------------------------------
------------------------------------------------------------
------------------------------------------------------------
------------------------------------------------------------
------------------------------------------------------------
------------------------------------------------------------
------------------------------------------------------------
------------------------------------------------------------
------------------------------------------------------------
------------------------------------------------------------
------------------------------------------------------------
------------------------------------------------------------
------------------------------------------------------------
---MVETSELL---CPESKGKF-----EKISLSRR-TVTRRVELIDEDIVRELNKKVESF
K---LYSLALDESNDIKDTAQLLIFIRGINDSF-EITEELLSMESLK-GKTRGEDLYEQV
SAVIERMKLPWSKLANVTTDGSPNLTGKNVGLLKRIQDKVKEENP-DQDVIFLHCIIHQE
SLCKSVL--------QLNHVVDPVVKLVNFIRA--RGLNHRQFITFLEETDAD-HQDLLY
HSRVRWLSLGKVCQRVWELKEEIRSFLEQ-------MGKSDEF-PELSDTDWLCDFAFAV
DILSHMNELNVKLQ-------------------------GKDQFVHDMYTNVRAFKSKLI
LFSRQM---ANKSFAHFPTLAMQ--------KE-ATRNVKKYCTSLDDMHREFCRRFSDF
EKIDKSLQLVSCPL-SQDPETA--------------PHELQLELIDLQSDSVSQEKFKSL
KLN-------------------------------DFYA----------------SLNEAT
FPNLRRTAQKMLALFGSTYVCEQAFSVMNINKARHRS--------------------RLT
DQHLRSILRIATT-KLTPDFDALAKKGDQ------QHCS---------------------
-------------------------------------H----------------------
------------------------------------------------------------
------------------------------------------------------------
------------------------------------------------------------
------------------------------------------------------------
------------------------------------------------------------
----
>Varanus_komodoensis
------------------------------------------------------------
------------------------------------------------------------
------------------------------------------------------------
------------------------------------------------------------
------------------------------------------------------------
------------------------------------------------------------
------------------------------------------------------------
------------------------------------------------------------
------------------------------------------------------------
------------------------------------------------------------
------------------------------------------------------------
------------------------------------------------------------
------------------------------------------------------------
------------------------------------------------------------
------------------------------------------------------------
------MEEKI---CPEKKREF-----ANVCLARN-TVVRRTEDVSSDIKRQLEAKGVEF
D---FFSLACNESTDASDTAQLLIILRGVDNDM-NVSEELLDLQSLK-NQTRGTDLFVSV
CSAIDDMKPPWNKVTGIITDGAPAMAGERSGLSTLVCNKVSEE---GGKAIKLHCIIHQQ
VLCAKHL--------KYDHVMKLVMKAINYPKP--CATA--SFNSFYST-----------
-------SRLNTEMLCITTREEIGQFLT---------KKGQLM-PELSDPVWLADFGFLV
DITQHLNMLNMSLQ-------------------------GQNAVVSQLYSRIKAFGTKLL
LFQRHLS-QTQASTTHFPLLQEIMTSFP--QNN-MSAQIRRYEADISSLAEEFQQHFRDF
AAIEKEITLFSSPF-FVDPDDA--------------PDHLQLELIELQCDAKCRSRHQQL
PLV-------------------------------NFYR----------------QLDKDR
FQEIRTFAKKMLSLFGSTYLCEKTFSVMNANKN--RQ--------------------KVI
ENRI-------IS-GYS-------------SPLS--------------------------
------------------------------------------------------------
------------------------------------------------------------
------------------------------------------------------------
------------------------------------------------------------
------------------------------------------------------------
------------------------------------------------------------
----
>Hippocampus_comes
------------------------------------------------------------
------------------------------------------------------------
------------------------------------------MATI--------------
------------------------------------------------------------
------------------------------------------------------------
------------------------------------------------------------
------------------------------------------------------------
------------------------------------------------------------
------------------------------------------------------------
------------------------------------------------------------
------------------------------------------------------------
---------NRK------------------------------------------------
--------------------------------RKVD-----------------CEGRR--
FKDGWKLDYFFT--EIRNNCV-CLI-CQETV--AVFKDYNVKRHYQTRH---ADMYDMIT
GKERTEKLKQFEARL----ISQQQYFARARESNENATAASYAVATLIAKRSKPFNEGEFI
KDCMMTMVKKI---CPEKQQEF-----AKVCLARN-TVARRIEELSADIKRQLGDRGKEF
D---FFSLACDESTDASDTAQLLVFLRGVDNEM-NVTEELLDLQSLK-TQTRGTDIFSSV
CAAVNDMKLPWNKISGIITDGAPSMTGDRSGLATLISNKVSEE---GGKAVKLHCIIHQQ
VLCAKHL--------RYEHVMKPVIKTINYIRS--RALCHRQFQQFLSEIHAE-YGDVVY
YTDVRWLSRGSALSRFYSLRQQISEFLA---------EKGQPM-QELSDPKWLSDLGFLV
DITKHLNILNTSLQ-------------------------GPDAVISQLYSHIKAFGIKLK
LFERHLS-QTQPNTAHFPALQEIMTTFP--QSN-VSAQTRRYASAISSLAEEFRQRFQDF
AAIEKDITLFSSPF-SVDTDDV--------------PDHLQLELIELQCDAESRSRHQEL
SLA-------------------------------NFYR----------------QLNKDR
FREIRAFAKKMLSLFGSTYLCEKTFSVMNINKSCVRT--------------------RLT
DNHLRDILRINTS-AFEPDLPFVLQSRSLISPVTLRQTS---------------------
-------------------------------------HLSA-------------------
------------------------------------------------------------
---GNKSLNKCL--------------------------LRSTSVL---SFIPE-------
------------------------------------------------------------
------------------------------------------------------------
---------------QTFKSSIN----------------------------------IYI
D---
>Gadus_morhua
------------------------------------------------------------
------------------------------------------------------------
------------------------------------------------------------
------------------------------------------------------------
------------------------------------------------------------
------------------------------------------------------------
------------------------------------------------------------
------------------------------------------------------------
------------------------------------------------------------
------------------------------------------------------------
------------------------------------------------------------
----------ME------------------------------------------------
--------------------------------RQWH-----------------TDKRK--
FKKCWEHDYLFT--EVDSNAI-CLV-CKQKV--AVLKEYNIRRHYETMH---SHQFAKYT
GEDRKVKAANLLIKL----ETQQQTLLQPSTAQENATLASYRISNIIVRSGHAFAAGDFV
KECLTVAAEAV---CPTQKRAF-----SQISLSRN-TVTRRVEDMAEDVRGQIAQRAGRF
S---AFSIACDESTDISDSAQLLVFLRGVNEDF-EVCQELAGLETLK-GTTRGIDIFKAV
EQVMDKNGLKWENLSGITTDGAPAMVGKRAGLTALVSDKVREC---GGSIFKYHCILHQE
QLCAKNI--------GLKNVMQDVVGIVNNIRS--KALSHRQFKAVVDEMDAQ-YGDVLY
HQEVRWLSRGKVLRRFFELREEIRVFQA---------TKENNI-QVPSDKHWIADLAFLV
DITELLNILNLQLQ-------------------------GRDQIITQLYDHVRAFKQKLQ
LLNRHL---LTGNLAHFPSLREV--------GL-MEEDTPKYCNILSDLVVEFDHRFEDF
HGNEAAFELFAQPF-AVNVDAV--------------SEELQMELLELQSDSDLCCRFREL
PLQ-------------------------------DFYK----------------SVPAHR
YGKIRKHAQVMFSLFGSTYVCEQAFSLMNLNKSKLRN--------------------ALS
DSHLHDILTLSVS-QLEPDINRLVKTKDR------LHVS---------------------
-------------------------------------H----------------------
------------------------------------------------------------
------------------------------------------------------------
------------------------------------------------------------
------------------------------------------------------------
------------------------------------------------------------
----
>Larimichthys_crocea
------------------------------------------------------------
------------------------------------------------------------
------------------------------------------------------------
------------------------------------------------------------
------------------------------------------------------------
------------------------------------------------------------
------------------------------------------------------------
------------------------------------------------------------
------------------------------------------------------------
------------------------------------------------------------
------------------------------------------------------------
------------------------------------------------------------
------------------------------------------------------------
------------------------------------------------------------
------------------------------------------------------------
-----------------------------------------------------MRKGEDF
V---AYSLAVDESSDTSDTAQLSIFIRGVDSNL-CVTEELLGLKSMH-GTTTGKDIFEEV
SKCVDEMKLPWDKLVGLTTDGAPAMCGQKSGLVGRMREKMREKQ--AGELTVYHCIIHQE
ALCGKAL--------KMDHIMSTVTQVVNFIKA--KGLNHRQFKSFLEELGAD-HSDMPY
HTEVRWLSRGKVAKRFFELREEICLFME---------SKGKDT-TELRDEKFQCELAFLC
DIMNHLDALNLQLQ-------------------------GRAHVITDMYYAVRAFRTKLR
LWESQM---QQGNLAHFLCCQVMKEQT----AT-AVMPFAQFAEKLILLGAEFTRRFADF
EAQKCRFELLSNPF-AFDVNNA--------------PSNLQMELIELQCNDTLKSKYDSV
GAA-------------------------------QFPP----------------YLPD-T
LPELRAQAAQMLSMFGSTYLCEQLFSLMKMNKTPHRS--------------------RLT
DEHLHSVLRISSAQSLTPEIDALACKKRC-------QVS---------------------
------------------------------------------------------------
------------------------------------------------------------
---GLDPCASSE------------------------------------------------
------------------------------------------------------------
------------------------------------------------------------
------------------------------------------------------------
----
>Chelmon_rostratus
------------------------------------------------------------
------------------------------------------------------------
------------------------------------------------------------
------------------------------------------------------------
------------------------------------------------------------
------------------------------------------------------------
------------------------------------------------------------
------------------------------------------------------------
------------------------------------------------------------
------------------------------------------------------------
------------------------------------------------------------
---------MAK------------------------------------------------
--------------------------------RKID-------------------NRT--
FQDRWEANYLFT--TIKDKPV-CLV-CGAGV--AVIKEYNIRRHYETKH---YEKYKDLD
LKQKLKKVEEMKRSL----VSRQTLFTKAKSKSEAAVKASFIVAAEIAKSARPFNEGEFV
KKCMVKVCDIV---CPDKKQEFLS---KNVSLSRN-TMAERVCELSTNLHEKLIKKGKDF
I---AYSLAVDESSDTSDTAQLSIFIRGVDSSL-CVTEELLGLKSVH-GTTTGKDIFEEV
SKCITEMSLPWDKLVGLTTDGAPAMCGQKSGLVGRIQEKMREED--AGKLTVYHCIIHQE
ALCGKAL--------QMEHVMSSIKGVVNFIRA--KGLNHRQFKSFLEELDSE-YRDVPY
HTEVRWLSRGKVLNRCFELREEICQFIE---------NKGKDT-TELRDEKFLCELAFLS
DIVSHLDVLNLQLQ-------------------------GRGHVITDMYAAVKAFKTKLR
LWKTQM---LQG---HFPCCQTMAAQI----SP-DALPSAQFAEKINALSVEFSRRFADF
EAQKGRFELLSNLF-AIDVESA--------------PTSLQMELIELQCNDMLKSKYDSV
GAA-------------------------------QFPC----------------FLPD-T
MPQLRTQAAQMLSMFGSTYLCEQLFSMMKVNKTPHRS--------------------RLT
DEHLHSVLRLSSAQSLTPDLDELASKKRC-------QVS---------------------
------------------------------------------------------------
------------------------------------------------------------
---GLDQCAE--------------------------------------------------
------------------------------------------------------------
------------------------------------------------------------
------------------------------------------------------------
----
>Maylandia_zebra
------------------------------------------------------------
------------------------------------------------------------
------------------------------------------------------------
------------------------------------------------------------
------------------------------------------------------------
------------------------------------------------------------
------------------------------------------------------------
------------------------------------------------------------
------------------------------------------------------------
------------------------------------------------------------
------------------------------------------------------------
---------MAK------------------------------------------------
--------------------------------RKNE-------------------NRS--
FLDRWETEYLFT--YVKDRPV-CLV-CGAHV--ALTKEYNIRRHYETKH---QEKYKDLD
MTQRRRKAEEMKRSF----VSQQTMFKKAISQSEAAVKASFVVAAEIAKSARPFSEGEFV
KSCMMKV-------CPEKKQVF-----SNVSLSRN-TVADRTRELANDLNNQLMEKGNSF
V---AFSLAMDESSDASDTAQLSVFIRGVDSTL-CVTEELLGLKSMH-GTTTGKEIFEEV
SKCLTEMKLPWEKLVGLTTDGAPAMCGQRSGLVGRVREKMRAENC-AGELTVYHCIIHQE
SLCGKAL--------KMEHVMTAVTRVVNFIRA--KGLNHRQFKSFLEECGSE-YGDVPY
HTEVRWLSRGKVLNRCFELREEIFQFLE---------SKGQDT-AELREQEFLCELAFMC
DITSHLDALNLQLQ-------------------------GRGRIITDMYTAVRAFKTKLC
LWQNQM---LQGNLGHFPCCQMMNMQI----ST-AVFPCAQFAEKLCVLSTEFTWRFADF
DAQKCRFELLSNPF-AVDVAKA--------------PTNLQMELIELQYSDTLKSKYNAV
GAS-------------------------------QFPH----------------FIPD-T
MPGLRTHAAQMLSMFGSTYLCEQLFSSMKMAKTSHRR--------------------RLT
DEHLHSILRISSAQSLSPDIEELASKKRC-------QVS---------------------
------------------------------------------------------------
------------------------------------------------------------
---GLDASE---------------------------------------------------
------------------------------------------------------------
------------------------------------------------------------
------------------------------------------------------------
----
>Bufo_bufo
------------------------------------------------------------
------------------------------------------------------------
------------------------------------------------------------
------------------------------------------------------------
------------------------------------------------------------
------------------------------------------------------------
------------------------------------------------------------
------------------------------------------------------------
------------------------------------------------------------
------------------------------------------------------------
------------------------------------------------------------
---------MAK------------------------------------------------
--------------------------------RKAD-------------------NRN--
FLDRWETEYLFT--YVKDRPV-CLI-CGVNV--AITKEYNIRRHYETKH---HDKCKDLD
MTQKSQKVEEMKRSL----VSQQNMFKKATSQSEAAVKASYIVAVEIAKSARPFNEGEFV
KKCMLKVCDIV---CPEKKQAF-----SNVSLSRN-TVADRTCDLATNLYDQLLEKGKDF
V---AFSLAVDESSDASDTAQLSVFIRGVDSNM-CVTEELLGFKSMH-GTTTGKEIFEEV
SKCVTEIKLSWDKLVGLTTDGAPAMCGKTSGLVGRVREKMQEENC-AGELTVYHCIIHQE
SLCGKAL--------KMEHVMTTVTQVVNFIRA--KGLNHRQFKSFLEECGSA-YSDVPN
QTEVRWLSRGKVLNRCFELHEEICQFLE---------SKGKDT-AELREKKVLCELAFLC
DISSHLDALNLQLQ-------------------------GRRRIITDMYAAVRAFKTKLC
LWENQM---LQGNLGHFPCCQTMKTQF----FT-NLFPCAQFAEKLSVLGAEFSRRFADF
DVQKCRFELLSNPF-AVNVENA--------------PTNLQMELIELQCNDTLKSKYDAV
GAA-------------------------------QFPQ----------------FIPD-T
MPQLRTQAAQMLSMFGSTYLCEQLFSSMKMTKTSHRR--------------------RLT
DEHLRSILRISSAQSLSPDIDELSSKKRC-------QVS---------------------
------------------------------------------------------------
------------------------------------------------------------
---GLGTSD---------------------------------------------------
------------------------------------------------------------
------------------------------------------------------------
------------------------------------------------------------
----
>Salvelinus_namaycush
------------------------------------------------------------
------------------------------------------------------------
------------------------------------------------------------
------------------------------------------------------------
------------------------------------------------------------
------------------------------------------------------------
------------------------------------------------------------
------------------------------------------------------------
------------------------------------------------------------
------------------------------------------------------------
------------------------------------------------------------
---------MAK------------------------------------------------
--------------------------------RKAE-------------------NRS--
FLDKWEAEYLFT--YVKDKPV-CLV-CGVNV--AVSKEYNIRRHYETKH---HDKYKDLD
MTQRSQKIEEMKRSL----VSQQNMFKKATSQSEAAVKASYIVAAEIAKSARPFNEGEFV
KKCMMKVCDLV---CPEKKQAF-----SNVSLSRN-TVADRTCDLATNLYDQLMEKGKDF
V---AFSLAVDESCDASDTAQLSVFIRGVDSNL-CVTEELLGFKSMH-GTTTGKEIFEEV
SKCVTEIKLPWDKLVGLTTDGAPAMCGKKSGLVGMVREKMREENC-AGELTVYHCIIHQE
SLCAKAL--------KMEHVMTTVTQVVNFIRA--KGLNHRQFKFFLEECGSE-YADVPY
HTEVRWLIRGKVLNRCFELREEICQFLE---------TKGKDT-AELREQKFLCELAFLC
DISSHLDALNLQLQ-------------------------GRGRIITDMYAAVRAFKTKLC
LWENQM---LQGNPCHFPCCQTIKAQI----ST-AVFPCAQFAEKLSVLAAEFSRRFADF
DVQKCRFELLSNPF-AVDVENA--------------PTNIQMELIELQCNDTLKSKYDAV
GAA-------------------------------QFPR----------------FISD-T
MPQLRTQAAQMLSMFGSTYLCEQLFSSMKMTKTTHRR--------------------RLT
DEHLRSILRISSAQRLSPDIDELPSKKRC-------QVS---------------------
------------------------------------------------------------
------------------------------------------------------------
---GLGTSD---------------------------------------------------
------------------------------------------------------------
------------------------------------------------------------
------------------------------------------------------------
----
>Salmo_trutta
------------------------------------------------------------
------------------------------------------------------------
------------------------------------------------------------
------------------------------------------------------------
------------------------------------------------------------
------------------------------------------------------------
------------------------------------------------------------
------------------------------------------------------------
------------------------------------------------------------
------------------------------------------------------------
------------------------------------------------------------
------------------------------------------------------------
------------------------------------------------------------
----------------------------------------------MKH---HDKYKDLD
MTQRSQKVEEMKRSL----VSQQNMFKKATSQSEAAVKASYIVAAEIAKSARPFNEGEFV
KKCTMKVCDLV---CPEKKQAF-----SNVSLSRN-TVADRTCDLATNLYDQLMEKGKDF
V---AFSLAVDESCDASDTAQLSVFIRGVDSNL-CVTEELLGFKSMH-GTTTGKEIFEEV
SKCVTEIKLPWDKLVGLTTDGAPAMCGKKSGLVGMVREKMREENC-A-------------
-----------------------------------------------EECGSE-YADVPY
HTEVRWLSRGKVLNRCFELHEEICQFLE---------TKGKDT-AELREQKFLCELAFLC
DISSHLDALNLQLQ-------------------------GRGRIITDMYAAVRAFKTKLC
LWENQM---LQGNPCHFPCCQTIKAQI----ST-AVFPCAQFAEKLSVLAAEFSRRFADF
DVQKCRFELLSNPF-AVDVENA--------------PTNIQMELIELQCNDTLKSKYDAV
GAA-------------------------------QFPR----------------FIPD-T
MPQLRTQAAQMLSMFGSTYLCEQLFSSMKMTKTTHRR--------------------RLT
DEHLRSILRISSAQSLSPDIDELASKKRC-------QVS---------------------
------------------------------------------------------------
------------------------------------------------------------
---GLGTSD---------------------------------------------------
------------------------------------------------------------
------------------------------------------------------------
------------------------------------------------------------
----
>Oncorhynchus_kisutch
------------------------------------------------------------
------------------------------------------------------------
------------------------------------------------------------
------------------------------------------------------------
------------------------------------------------------------
------------------------------------------------------------
------------------------------------------------------------
------------------------------------------------------------
------------------------------------------------------------
------------------------------------------------------------
------------------------------------------------------------
------------------------------------------------------------
------------------------------------------------------------
----------------------------------------MKLHF-LGHG-CQTLARDLD
MTHRSQKVEEMKRSL----VSQQNMFKKATSQSEAAVKASYIVAAEIAKSARPFNEGEFM
KKCMMKVCDLV---CPEKKQAF-----SNVSLSRN-TVADRTCDLATNLYDQLMEKGKDF
V---AFSLAVDESCDASDTAQLSFFIRGVDSNL-CVTEELLGFKSMH-GTTTGKEIFEEV
SKCVTEIKLPWDKLVGLTTDGAPAMCGKKSGLVGMVREKMREENC-AGELTVYHCIIHQE
ALCAKAL--------KMEHVMTTVTQGVNFIRA--KGLNHRQFKSFLEECGSE-YADVPY
HTEVRWLSRGKVLNRCFELSEEICKFLE---------TKGKDT-AELREQKFLCELAFLC
DISSHLDALNLQLQ-------------------------GRGRIITDMYAAGRAFKTKLC
LWENQM---LQGNPCHFPCCQSIKAQI----ST-AMFPCAQFAEKLSVLAAEFSRRFADF
DAQKCKFELLSNPF-AVDVENA--------------PTNIQMELIELQCNDTLKSKYDAV
GAA-------------------------------QFPR----------------FIPD-T
MPQLRTQAAQMLSMFGSTYLCEQLFSSMKMTKTTHRR--------------------RLT
DEHLRSILRISSAQSLSPDIDELASKKRC-------QVS---------------------
------------------------------------------------------------
------------------------------------------------------------
---GLGTSD---------------------------------------------------
------------------------------------------------------------
------------------------------------------------------------
------------------------------------------------------------
----
>malaclemys_terrapin_terrapin
------------------------------------------------------------
------------------------------------------------------------
------------------------------------------------------------
------------------------------------------------------------
------------------------------------------------------------
------------------------------------------------------------
------------------------------------------------------------
------------------------------------------------------------
------------------------------------------------------------
------------------------------------------------------------
------------------------------------------------------------
------------------------------------------------------------
------------------------------------------------------------
------------------------------------------------------------
------------------------------------------------------------
--------------------------------------------MATDLKTQLIERAKDF
V---AYSLAVDETTDATDTAQLAIFIRGVDSNL-CVTQEILDIKSMH-GTTKGEDIFGNV
FQSVTDMKLPWEKLIGLTTDGAPAMCGEKNGLVGRMRSKMREENC-A-------------
--------------------------------E--PRLNHRQFQSFLREIDSE-FGDMPY
HTEVRWLSRGKVLKRHFELREEICQFMD---------SKGKDC-TVLRDEKWKCELVFLA
DITSHLSALNLQLQ-------------------------GREHIITDMHDAVKAFQVKLR
LWETHM---HQCNLSHFPCCQVIRNQE----SA-TVFPNATFAEKLSALRTEFARRFSDF
EAQKSNFELLRNPF-AVDVETA--------------PVEMQMELIELQCNGTLKAKYDTA
GPA-------------------------------QFTR----------------FIPE-A
MQQLRQHAARILSMFGSTYLCEQLFSVMKINKTSHRS--------------------RLT
DEHLQSILRIFTTQNLTPNINELVAKKRL-------QVS---------------------
------------------------------------------------------------
------------------------------------------------------------
---GSD------------------------------------------------------
------------------------------------------------------------
------------------------------------------------------------
------------------------------------------------------------
----
>Trachemys_scripta_elegans
------------------------------------------------------------
------------------------------------------------------------
------------------------------------------------------------
------------------------------------------------------------
------------------------------------------------------------
------------------------------------------------------------
------------------------------------------------------------
------------------------------------------------------------
------------------------------------------------------------
------------------------------------------------------------
------------------------------------------------------------
---------MAK------------------------------------------------
--------------------------------RKID-----------------SENRG--
FQSRWENEYMFT--EIAGKPV-CLL-CGSNI--AVMKEYNLRRHYETKH---ENKFKNLS
AGQKLQKVEELKKNL----TSQQTFFTKAKSQSEAAVKASFIVAEEIAKSGRPFTEGEFV
KNCMMKVCDVL---CPDKTRAF-----ANVSLSRN-TVANRVCEMATDLKTQLIERAKDF
V---AYSLAVDETTDATDTAQLAIFIRGVDSNL-CVTEEILDIKSMH-GTTKGEDIFGNV
FQSVTDMKLPWEKLVGLTTDGAPAMCGEKNGLVGRMRSKMREENC-AGELTVYHCIIHQE
SLSAKVL--------KMDHVMNTVTQTVNFIRA--HGLNHRQFQSFLREIDSE-FGDMPY
HTEVRWLSRGKVLKRHFELREEICQFMD---------SKGKDC-TVLRDEKWKCELAFLA
DITSHLSALNLQLQ-------------------------GREHIITDMHDAVKAFQVKLR
LWETQM---HQCNLSHFPCCQVIRNQE----SA-TVFPNATFAEKLSALRTEFARRFSDF
EAQKSNFELLRNPF-AVDVETA--------------PVEMQMELIELQCNGTLKAKYDTA
GPA-------------------------------QFTR----------------FIPE-A
MPQLRQHAARILSMFGSTYLCEQLFSVMKINKTSHRS--------------------RLT
DEHLQSILRIFTTQNLTPNINELVAKKRL-------QVS---------------------
------------------------------------------------------------
------------------------------------------------------------
---GSD------------------------------------------------------
------------------------------------------------------------
------------------------------------------------------------
------------------------------------------------------------
----
>Etheostoma_spectabile
------------------------------------------------------------
------------------------------------------------------------
------------------------------------------------------------
------------------------------------------------------------
------------------------------------------------------------
------------------------------------------------------------
------------------------------------------------------------
------------------------------------------------------------
------------------------------------------------------------
------------------------------------------------------------
------------------------------------------------------------
---------MAK------------------------------------------------
--------------------------------RKMY-----------------SENRI--
FQSRWENEYMFT--EIAGKLV-CLL-CGSNV--AVMKEYNLRRHYETKH---EDKLKNLS
AGQKLQKVEELKKNL----TSQQTFFTKAKSQSEAAVKASFIVAEEIAKSGRPFTEGEFV
KNCMMKVCDVV---CPDKTRAF-----ANVSLSRN-TVANRVCEMATDLKTQLIERAKDF
V---AYSLAVDETTDSTDTAQLAIFIRGVDSNL-CVTEEILDIKSMH-GTTKGEDIFGNV
FQSVTDMRLPWEKLVGLTTDGAPAMCGEKKWTGGKDALK----DA-GGEL----C-----
-------------------------------RA--HGLNHRQFQSFLREIDCE-FGDMPY
HTEVRWLSRGKVLKRHFELREEICQFMD---------SKGKDC-TVLRDEKWKCELAFLA
DITSHLSALNLQLQ-------------------------GREHIITDMHDAVKAFQVKLR
LWETQM---HQCNLSHFPCCQVILNQE----SD-TVFPNATFAEKLSALRTEFARRFSDF
EAQKSNFELLRNPF-AVDVETA--------------PVEMQMELIELQCNGTLKAKYDTE
GPA-------------------------------QFTR----------------FLPE-A
MPQLRQHAARILSMFGSTYSGAQKFTYTCLS-----------------------------
------------------------------------------------------------
------------------------------------------------------------
------------------------------------------------------------
------------------------------------------------------------
------------------------------------------------------------
------------------------------------------------------------
------------------------------------------------------------
----
>Xenopus_tropicalis
------------------------------------------------------------
------------------------------------------------------------
------------------------------------------------------------
------------------------------------------------------------
------------------------------------------------------------
------------------------------------------------------------
------------------------------------------------------------
------------------------------------------------------------
------------------------------------------------------------
------------------------------------------------------------
------------------------------------------------------------
---------MPK------------------------------------------------
--------------------------------RKVD-----------------SKNRA--
FKNRWEAEYMFT--DIAGKPL-CLI-CGANV--AVIKEFNLRRHYETKH---QDNLKDLN
AEQKIQKVEELKKNL----TLQQTIFTRAKSESEAAVKASFIVAEEIAKSARPFTKGEFL
KSCMIKVFDVL---CPDKKQML-----AN-------------------------------
------------------------------------------------------------
------------------------------------------------------------
------------------------------------------------------------
------------------------------------------------------------
------------------------------------------------------------
------------------------------------------------------------
---------------------------------------IQMELIELQCNGTLKAKYDTA
GPA-------------------------------QFIH----------------SIPA-E
MPQLRLHAARTLCMFGSTYLCEKLLSVMKTNKTAHRR--------------------HLT
DEHLQSILRIST-QNLTPNINNLFV---C-------QAS---------------------
------------------------------------------------------------
------------------------------------------------------------
---SSDKMT---------------------------------------------------
------------------------------------------------------------
------------------------------------------------------------
------------------------------------------------------------
----
>Scleropages_formosus
------------------------------------------------------------
------------------------------------------------------------
------------------------------------------MLQV--------------
-----------IAKL---------------------------------------------
------------------------------------------------------------
------------------------------------------------------------
------------------------------------------------------------
------------------------------------------------------------
------------------------------------------------------------
------------------------------------------------------------
------------------------------------------------------------
------ALTMPK------------------------------------------------
--------------------------------RKVD-----------------SENRA--
FKNRWEAEYMFT--DIAGKPV-CLI-CGANV--AVIKEFDLRRHYETKH---QDNLKDLN
AEQKIQKAEELKKNL----TLQQMFFTRAKSQSEAAVKASFIVAEEVAKSARPFTEGEFL
KSCMIKVFDVL---CPDKKQML-----ANVSLSRN-TIADRVREMATDLRTQLSERSKDF
I---AYSLAVDESTDMTDTAQLAIFIRGVDSNL-RVTEEIMDIKSMH-GTTTGKDIFENV
CQSITDMKLPWDKLIALTTDGAPSMCSEKSGLVGRMRVKMQEENC-TGELTAYHCIIHQE
ALCGKVL--------KMDNVMSTLTQTVNFIRA--KGLNHRQFQSFMREIDSE-FADIPY
HTEVRWLSRGKVLDRVFELSNEICQFID---------SKGKDS-TNFRDEKWKCELAFLA
DITAHLNALNLQLQ-------------------------GRDRMITDMYDAVKAFQVKLL
LWETQM---RQCNLPHFPCCQVMLNQV----GT-TVFPNTHFADKLSAPRTEFARRFGDF
EEQKKNFEFLRNPF-AVDVETA--------------PVQIQMELIELQCNGTLKAKYDTA
GPA-------------------------------QFIH----------------SIPA-E
MPQLRLHAARTLCMFGSTYLCEKLFSVMKTNKTAHGS--------------------RLT
DEHLQSILRISTTQNLTPNINELVAKKRC-------QAS---------------------
------------------------------------------------------------
------------------------------------------------------------
---SSDKMT---------------------------------------------------
------------------------------------------------------------
------------------------------------------------------------
------------------------------------------------------------
----
>Syngnathus_acus
------------------------------------------------------------
------------------------------------------------------------
------------------------------------------------------------
------------------------------------------------------------
------------------------------------------------------------
------------------------------------------------------------
------------------------------------------------------------
------------------------------------------------------------
------------------------------------------------------------
------------------------------------------------------------
------------------------------------------------------------
---------MPK------------------------------------------------
--------------------------------RKVD-----------------SENRA--
FKNRWEVEYMFT--DIAGKPV-CLI-CGANV--AVLKEFNLRRHYETKH---LDNLKDLN
AEQKIQKVEELKKKL----TFQQTFFTRAKSQSEAAVKASFIVAEEIAKAGRPFTEGEFL
KSCMVKVCDII---CPDKKQML-----ANVSLSRN-TVADRVCEMATDLRTQLSKRSKDF
I---AYSLAMDESTDMTDTAELAIFIRGVDSDL-RVTEEILDIKPMH-GTTTGKDIFENV
CQSVTDMKLPWDKLIGLTTDGAPAMCGEKSGLVGRMREKMQEENC-TGELTTYHCIIHQE
ALCGKVL--------KMDHVMSTVTQTVNFIRS--RGLNHRQFQSFMRTIDSE-FADIPY
HTEVRWLSRGKVLNRVFELSNEICQFMD---------SKGKDS-TVLRDEKWKCELAFLA
DITAHLNALNLQLQ-------------------------GRDRMITDMYDAVKAFQVKLI
LWETQM---LQCNLSHFPCCQVMLNQV----GT-TVFPNTHFAVKLSALRTEFARRFGDF
EEQKKNFELFRNPF-AVDVESA--------------PVQIQMELIELQCNGTLKSKYDTA
GPT-------------------------------EFIH----------------SIPA-A
MSQLRLHVARTLCMFGSTYLCEKLFSVMKTNKTAHRS--------------------RLT
DEHLQSILRVSTTRDLTPNINQLVAKKRC-------QSS---------------------
------------------------------------------------------------
------------------------------------------------------------
---GSDKMA---------------------------------------------------
------------------------------------------------------------
------------------------------------------------------------
------------------------------------------------------------
----
>Thalassophryne_amazonica
------------------------------------------------------------
------------------------------------------------------------
------------------------------------------------------------
------------------------------------------------------------
------------------------------------------------------------
------------------------------------------------------------
------------------------------------------------------------
------------------------------------------------------------
------------------------------------------------------------
------------------------------------------------------------
------------------------------------------------------------
---------MPK------------------------------------------------
--------------------------------RKVD-----------------SENRA--
FKSRWEAEYMFT--DIAGKPV-CLI-CGDNV--AVIKEFNLRRHCETKH---QDNLKDLN
AEQKIQKAEDLKKNL----TLQQTFFTRAKSQSEAAVKSSFIAAEEIAKSARPFTEGEFL
KSCMIKVFDVL---CPDKKQIL-----ANVSLSRK-MIADRVCEMATDLRTQLSERSKDF
I---AYSLAVDESTDMTDTAQLAIFIHGVDSNL-RVTEEIMDIKLMH-GTTTGKDIFENV
CQSITDMKLPWDKRIALTTDGAPSMCSEKRGLVGRMRVKMQE-NC---------------
------------------------------------------------------------
-TEVRWLSWGKVLSRVFELSNKICQFMD---------SKGKDS-TNFRDEKWKCKLAFLA
DITAHLNALNLQLQ-------------------------GRDRMITDMYDAVKAFQVKLL
LWESQM---HQCNMSHSPCCQVMLNQA----GT-TVFPNMHFADKLSALRTEFARRFGDF
EEQKKNLELLRNPF-AVDVETA--------------PVQIQMKLIELQCNGTLKAKYDTA
GPP-------------------------------QFIH----------------AIPA-E
MPQLRLHVARTLCMFGSTYLCEKLFSVMKTNKTAHRS--------------------HLT
DEHLQSILRISTTQKLTPNIKELVAKKRC-------QAS---------------------
------------------------------------------------------------
------------------------------------------------------------
---SFDKTT---------------------------------------------------
------------------------------------------------------------
------------------------------------------------------------
------------------------------------------------------------
----
>Scophthalmus_maximus
------------------------------------------------------------
------------------------------------------------------------
------------------------------------------------------------
------------------------------------------------------------
------------------------------------------------------------
------------------------------------------------------------
------------------------------------------------------------
------------------------------------------------------------
------------------------------------------------------------
------------------------------------------------------------
------------------------------------------------------------
---------MAK------------------------------------------------
--------------------------------RKVD-----------------SENRA--
FQNRWEAEYMFT--DIAGKPV-CLV-CGANV--AVIKEFNIRRHYETKH---QE-LQNLN
AEEKIQRVKELKKNL----RFQQTFFTRAKSQSEAAVKASFIVAQEIAKSARPFTEGEFL
KSCMMKVCDVL---CPENKQMF-----ANVSLSRN-TVADRICEMATDLKTQLSERSKDF
T---AFSLAVDESTDMTDTAQLAIFIREVDSSL-CVTEEILDIKSMH-GTTTGKDIFENV
CQSITDMKLPWDKLIGLTTDGAPAMCSEKVGLVGRMRAKMQEENC-TGELTAYHCIIHQE
MLCCKVL--------KMEHVMNTVTQTVNFIRA--KGLNHWQFQSFMREIDSE-FADIPY
HTEVRWLSRGKVLNRVFELSKEICQFMD---------SKGKDT-TVLRDEKWKCELAFLA
DVTAHLNVLNLHLQ-------------------------GRDRIITDMYDTVKAFKVKLL
LWETQM---RQSNLPHFPCCQVMFNQV----GA-TVFPNTHFADKLSALRTEFARRFGDF
----------RNPF-AVDVETA--------------PVQIQMELIELQCNGTLKAKYDTA
GPA-------------------------------QFIR----------------SIPE-T
MPQLRLHAAQTLCMFGSTYLCEKLFSVMKMNKTAHRS--------------------RLT
DGHLQSILRISTAQELTPNLNDLTAKKRC-------QTS---------------------
------------------------------------------------------------
------------------------------------------------------------
---CSDKMA---------------------------------------------------
------------------------------------------------------------
------------------------------------------------------------
------------------------------------------------------------
----
>Thamnophis_sirtalis
------------------------------------------------------------
------------------------------------------------------------
------------------------------------------------------------
------------------------------------------------------------
------------------------------------------------------------
------------------------------------------------------------
------------------------------------------------------------
------------------------------------------------------------
------------------------------------------------------------
------------------------------------------------------------
------------------------------------------------------------
---------MAE------------------------------------------------
--------------------------------LRVD-----------------IENSC--
FQKRWEAEYLFV--DIEGTAV-CLV-CRDIM--AVFEEYNMRWHYETKH---HDRYKNMS
VQQKIKTVEELRKNL----MS----FIKAKTQREAAVKATFIVAEEIAKAAWPFTEGEFL
KRCMVKVCEVL---CPDQKEAF-----LNLSLSRN-TIAGRIGELATVLQGQLVEKGKDF
I---AYSLAVDESSDISDVAQLTIFIRGVDPSL-CVTEEFLDMKSMH-GTTTGKDIFEAV
SKCVNDMKLPWDKLTGLTTNGTPSMRGEESGLVGRVREKMKSENC-TGELTAYHCIIHQE
TLCGNIL--------KMEHIMGTVTQTINFIRA--NGLNHHQFKSFLEEMHSE-LGDLPY
HAAARGISQEKVLSRFFELRLDICQFVE---------SKGKDS-TVLRDEKWLCELAFLC
DVTKHLAALKLQLQ-------------------------GRDFAITDMYDAVKSFQVKLQ
LWEAQM---QHGNLSDFPCCQTIISQV----ST-AVFSHAQFADQLSTLHMEFARRFVEF
EAQTFDFGLLSNPF-SVDVKEA--------------PADIQMELMELQCSDTLKAKYDSV
GSA-------------------------------QFAR----------------FIPE-T
MPQLRLRAARMLCMFGNTHLCEKVFSVIRANKRAHRS--------------------LLT
DAHLRSILRVSTAQNLTLNMDELVARKRC-------QTSRSEKKGQPMKMARVPPDRGEA
LSDLSATTSQGSVSFEDVVVYFSEEEWALLDSSQRALHREVMLENSRNLAAVGYGQEHKD
YQGPSLALFESVEKMFGIQGVLQKRAKSFLKNRRKKSSPSDRNEVVGLPTPQLQQPVGSE
KYFGGDKTESAKIVFIQYCTNQTEEEQYERQEYGQNINLSSSLVLHHPSYIQETPYALIN
CVENFTLNSHLMSDGENHPYECGKGFSQKQLLILPPENPPMEKPYKCPECGKTFPHRCRL
TVHEWIHSGEKPYICQVCGKRFRQTGHLSRHRRTHTGEKPYTCLHCGRKFSESSDLTKHV
RSHTGERPYKCLECGKSFKCSSHFICHKRSHTGEKPFECSECGKSFSRHNHLSLHKTIHR
GEQS
>Thamnophis_elegans
------------------------------------------------------------
------------------------------------------------------------
------------------------------------------------------------
------------------------------------------------------------
------------------------------------------------------------
------------------------------------------------------------
------------------------------------------------------------
------------------------------------------------------------
------------------------------------------------------------
------------------------------------------------------------
------------------------------------------------------------
---------MAE------------------------------------------------
--------------------------------LRVD-----------------IENSC--
FQKRWEAEYLFV--DIEGTAV-CLV-CRDIM--AVFEEYNMRWHYETKH---HDRYKNMS
IQQKIKTVEELRKNL----MS----FIKAKTQREAAVKATFIVAEEIAKAAWPFTEGEFL
KRCMVKVCEVL---CPDQKGAF-----LNLSLSRN-TIAGRIGELATVLQGQLVEKGKDF
I---AYSLAVDESSDISDVAQLTIFIRGVDPSL-CVTEEFLDMKSMH-GTTTGKDIFEAV
SKCVNDMKLPWDKLTGLTTNGTPSMRGEESGLVGRVREKMKSENC-TGELTAYHCIIHQE
TLCGNIL--------KMEHIMGTVTQTINFIRA--NGLNHHQFKSFLEEMHSE-LGDLPY
HAAARGISQEKVLSRFFELRLDICQFVE---------SKGKDS-TVLRDEKWLCELAFLC
DVTKHLAALKLQLQ-------------------------GRDFAITDMYDAVKSFQVKLQ
LWEAQM---QHGNLSDFPCCQTIISQV----ST-AVFSHAQFADQLSTLHMEFARRFVEF
EAQTFDFGLLSNPF-SVDVKEA--------------PADIQMELMELQCSDTLKAKYDSV
GSA-------------------------------QFAR----------------FIPE-T
MPQLRLRAARMLCMFGNTHLCEKVFSVIRANKRAHRS--------------------LLT
DAHLRSILRVSTAQNLTLNMDELVARKRC-------QTSRSEKKGQPMKMARVPPDRGEA
LSDLSATTSQGSVSFEDVVVYFSEEEWALLDSSQRALHREVMLENSRNLAAVGYGQEHKD
YQGPSLALFESVEKMFGIQGILQKRAKSFLKNRRKKSSPSDRNEVVGLPTPQLQQPVGSE
KYFGGDKTESAKIVFIQYCTNQTEEEQYERQEYGQNINLSSSLVLHHPSYIQETPYALIN
CVEKFTLNSHLMSDGENNPYECGKGFSQKQLLILPPENPPMEKPYKCPECGKTFPHRCRL
TVHEWIHSGEKPYMCQVCGKRFRQTGHLSRHRRTHTGEKPYTCLHCGRKFSESSDLTKHV
RSHTGERPYKCLECGKSFKCSSHFICHKRSHTGEKPFECSECGKSFSRHNHLSLHKTIHR
GEQS
>Anguilla_anguilla
------------------------------------------------------------
------------------------------------------------------------
------------------------------------------MLQVKLR-----------
-----------ISAI---------------------------------------------
------------------------------------------------------------
------------------------------------------------------------
------------------------------------------------------------
------------------------------------------------------------
------------------------------------------------------------
----------------DP------------------------------------------
------------------------------------------------------------
-------EMSRK------------------------------------------------
--------------------------------RKID-----------------ADGRQ--
FQERWEGEYMFV--LQGEKPV-CLL-CYEAV--SVVKEYNLRRHFDTKH---GAKYAKVS
LHEKQQIVKELKGKL----RSQQNLFTKATTKNDAAVKASFMVAEEIARASKSFSEGAFL
KQCMLKVCEQV---CPDQIQTF-----KNVSLSRN-TIADRVKELAANLSTQLAEESRSY
T---AFSLAVDESTDNTDMAQLSIFIRGVKSDL-SVTEELLDVAAMH-GTTTGRDIYDAV
EKSVSKTGLPWEKLVGLTTDGAPAMCGGKAGLVGLMKEKMQKSNC-HTPLITYHCIIHQE
ALCGKVL--------GMDDIMTTVMKTVNFIRA--RGLNHRQFQLFLQEMGSE-YGDVPY
HTEVRWLSRSKILKRFFELREDIALFMQ---------SKGKPL-SELSDPNWLCDFAMLC
DITEHLAQLNQKLQ-------------------------GRKQVITQMSDMITCFQRKLD
LWKWQV---EQDNLAHFSVCQSISASV----PD-A-FSCARLATKLSRLMNEFDRRFSDF
KAQHSGFAIFASPF-TTDVSSA--------------PHHLQLELIELQSDSGLRAKFQDA
AIE-------------------------------DFYR----------------LLPPGV
MPQLRLHAARVLSMFGSTYLCEQMFSIMNLNKTKHRS--------------------RIT
DDNLHAVLRIATAQELKPDIDTLAKGKRC-------QTS---------------------
------------------------------------------------------------
------------------------------------------------------------
---GQKTH----------------------------------------------------
------------------------------------------------------------
------------------------------------------------------------
------------------------------------------------------------
----
>Kryptolebias_marmoratus
------------------------------------------------------------
------------------------------------------------------------
------------------------------------------------------------
------------------------------------------------------------
------------------------------------------------------------
------------------------------------------------------------
------------------------------------------------------------
------------------------------------------------------------
------------------------------------------------------------
------------------------------------------------------------
------------------------------------------------------------
--------MSRK------------------------------------------------
--------------------------------RKVD-----------------ADGRL--
FQERWEGEYLFV--LQGERPV-CLL-CYEAV--SVVKEYNLRRHFDTKH---GAKYAQAS
LQEKQQIAQELKGKL----RSQQSLFTKSTAKNEAAVKASFIVAKEIAQASKSFSEGAFL
KQCMLKVCEQV---CPDQLQTF-----KNVSLSRN-TIANRVKELAENLTTQLAEETRSY
T---AFSLAVDESTDNTDTAQLSIFIRGVKSDL-SITEELLDVAALH-GTTTGQDIFDAV
EKSVSKNALQWENLVGLTTDGAPAMCGEKAGLVGLMRRKMQKMNC-HTPLITYHCIIHQE
ALCGKVL--------GMEDIVTTVMKTVNFIRA--RGLNHRQFQQFLLEMGSE-HGDVPY
HTEVRWLSRSKVLKRFFELREDIAFFMQ---------SKGKLM-SELSDPKWLCDFAVLC
DITDHLAQLNQKLQ-------------------------GRKQVITQMSDTITAFQRKLD
LWMWQV---KQDNLVHFPVCQSMSASF----PE-T-FSCAQLATKLSWLKTEFDRRFSDF
RAQQSGFDIFANPF-TTDVCTA--------------PQHLQMELIELQSDSGLKAKFQDA
AIQ-------------------------------DFYR----------------LMPPGL
MPQLRLHAARVLSMFGSTYLCEQFFSMMNLNKNQHRS--------------------RLT
DDNLHAVLRIASAQDLKPDIDTLATGKRC-------QTS---------------------
------------------------------------------------------------
------------------------------------------------------------
---GQKNTG---------------------------------------------------
------------------------------------------------------------
------------------------------------------------------------
------------------------------------------------------------
----
>Collichthys_lucidus
------------------------------------------------------------
------------------------------------------------------------
------------------------------------------------------------
------------------------------------------------------------
------------------------------------------------------------
------------------------------------------------------------
------------------------------------------------------------
------------------------------------------------------------
------------------------------------------------------------
------------------------------------------------------------
------------------------------------------------------------
------------------------------------------------------------
------------------------------------------------------------
------MQYFFV--EHRGTPT-CLI-CTEKV--AVHKEYNLKRHYTTRH---AEEYEKYQ
GDERANRIANLKTCL----LRQQDFFKKATKESNAAVKASYMVSEMIATAGKPFTEGEFV
KKCILQAASII---CPEKKGQF-----SNISLSAN-TVAERISDLSNDIYDQLCEKAKCF
S---AYSVALDETTDITDTAQLAMYVRGVNDNF-EVMEELLRVIPMH-GQTTAQEIFCQL
CDAIKNAGLPWKRFVGITTNGALSMTRRKNGLVALVKKKLEEEG--VEEAIALHCIIHQQ
ALCSKCL--------KFDNVMSVVVKCINQIKS--RGLKHRRFRAFLEEMESE-YGDVLY
FTEVRWLSRGNVLKRFFELRAEVKAFME---------KDGVAV-PVLSDPKWLMDLAFLV
DITHELNVLNKKLQ-------------------------GQGQLVSAAYDNVRAFSTKLV
LWKAQL---SQTNLCHFPACKALAD------AG-TPFSGEKYVDVILKLQEEFDHRFADF
KTHRATFQIFADPF-SFDVQDA--------------PPVLQMELIDLQCNSELKAKFREV
SGKVDKL--------------------------GQFLR----------------ELTP-S
FPELSRMFKRTMCLFGSTYLCEKLFSTLNFNKSKYRS--------------------RLT
DDHLQAILRVSTASSLHPNVARLCERRRC-------QVS---------------------
------------------------------------------------------------
------------------------------------------------------------
---GSKK-----------------------------------------------------
------------------------------------------------------------
------------------------------------------------------------
------------------------------------------------------------
----
>Paralichthys_olivaceus
------------------------------------------------------------
------------------------------------------------------------
------------------------------------------------------------
------------------------------------------------------------
------------------------------------------------------------
------------------------------------------------------------
------------------------------------------------------------
------------------------------------------------------------
------------------------------------------------------------
------------------------------------------------------------
------------------------------------------------------------
------MATVKK------------------------------------------------
--------------------------------RKVD-----------------GECRV--
FQEKWTNDFFFV--EVKGKPV-CLV-CGEAL--AVMKKANVERHYSSKH----AKLDELK
GQMXLDKINALRRSL----GAQQAAXTRPQTDRENITRASFVVSELIATKLKPHAEGEFV
KECLVAAAELL---APDKVKSF-----QSVSLSRR-TVSERITDMAQDIEKTLKNTARDF
E---YFSLACDETTDITHTAQLAIFLRGITSEF-ETKEELLSLQAMH-GTTKGEDLFNQV
IVAMNNFELPFEKLSGIATDGAPAMVGXQKGLTALVKKEMSRLSLDPSDLVVCHCIIHQE
SLCAHSL--------KLNNVMTTVVSTINFIKG--RGLNNRQFKELLSEIESE-YGDLVY
HCEVRWLSRANMLAGFIHCGKK-------------------------SDASWR-------
------------------------------------------------------------
------------------------------------------------------------
------------------------------------------------------------
------------------------------------------------------------
------------------------------------------------------------
------------------------------------------------------------
------------------------------------------------------------
------------------------------------------------------------
------------------------------------------------------------
------------------------------------------------------------
------------------------------------------------------------
------------------------------------------------------------
----
>Anolis_carolinensis
------------------------------------------------------------
------------------------------------------------------------
------------------------------------------------------------
------------------------------------------------------------
------------------------------------------------------------
------------------------------------------------------------
------------------------------------------------------------
------------------------------------------------------------
------------------------------------------------------------
------------------------------------------------------------
------------------------------------------------------------
-------MMSRK------------------------------------------------
--------------------------------RKID-----------------SECRI--
FKEQWTYDYFFV--NYKERAV-CLI-CQNIV--SVFKEYNMRRHYQTQH---KDKYDCLV
GEVRKDKILKLKNIL----TTQQNTFVKQKQLNISSLRASFQVAKLIACTGRPFVEGEFV
KECLLSVAKEM---CPEKADLF-----STVSLSGS-TITRRIEEMGDNLHQHLQNSAKKL
S---YFSLALDESNDVRDSAQLLIFIRGTNDYF-EVTEELAALQSIK-GTTTGEDIYEKL
CQTVNDLELDWAKLASVTTDGAPSMVGSKKGVIARINQEMDKHN--HSHPIAIHCLIHQQ
ALCSKSL--------KWDSVMKIVVSCVNFIRA--NALNHRQFQEFLSELNAA-YEDVLY
HTEVRWLSRGRVLKHFYDLLPQITAFLL---------SKNKEV-PELNDAEWKWHLAFLT
DITELLNSFNVQLQ-------------------------GKGKLICDMQSHVKAFEVKLG
LLIKQV---KEENFCHLPTTQSLSAEK----PL-IAFPNKTCVDSLERLQKEFQFRFKEL
HLHEQDIQLFRNPF-SIDIENV--------------DTIYQMELAELQNCDSLKDAFKPR
SLP-------------------------------NFYA----------------SLPSET
YPNLRNHALKMATIFGSTYVCEQTFSRMKHLKSPTRS--------------------RLT
DAHLHHLLRLAVT-NMEPDIDYLISQKQA-------HSS---------------------
-------------------------------------H----------------------
------------------------------------------------------------
------------------------------------------------------------
------------------------------------------------------------
------------------------------------------------------------
------------------------------------------------------------
----
>Xiphophorus_couchianus
------------------------------------------------------------
------------------------------------------------------------
------------------------------------------------------------
------------------------------------------------------------
------------------------------------------------------------
------------------------------------------------------------
------------------------------------------------------------
------------------------------------------------------------
------------------------------------------------------------
------------------------------------------------------------
------------------------------------------------------------
--------MAKRL-----------------------------------------------
------------------------------GKRKID-----------------SECRA--
FNLQWTNDYCFV--QCKEKAV-CLI-CQEAV--AVFKEYNLRRHYESHH---KDKYDSLQ
GQMRADKLSKLKRGL----LAQQNTFVRQVQLNQSSVRASFRVAQLIASSGKPFTDGEFV
KKCMRAVAEEV---CPEKKDVF-----NAVSLSAS-TITRRIEEIGGNVYTQLQQKAKEF
E---FFSLALDESTDVQDTAQLLIFIRGVTAKF-EMCEELAALQSLK-GTTTGEDIFGKV
YQTMGELDLDWSKLASITTDGAPNMVGMSRGLIGRMNREFEERG--LTAPLQVHCLIHQQ
ALCCKVL--------TWNSVMKVVVSCINFIRA--KGLKHRQFQEFLSELESA-HGDVLY
YTEVRWLSRGRVLKRFYELLPEINAFLH---------SQNKTV-PELKDPEWKWHLAFLT
DMTEIMNSFNLQLQ-------------------------GQGKLICEMYSHIKAFEVKLE
LLLGQV---KKHSFIHLPATQNLSAEN----PA-VPFPAEKCVEALEMLKVEFGVRFREL
PIYAKEIRLFQNPF-VADIDEA--------------QPSYQFELAELQNCDVLKDAFKPN
SLI-------------------------------DFYA----------------ALPNDT
YPNIRKHAMKMSTLFGSTYICEQTFSRMELLKTSMRS--------------------RLT
DEHLHQCLRLAVT-RMEPDIQLLTSQMHA-------HSS---------------------
-------------------------------------H----------------------
------------------------------------------------------------
------------------------------------------------------------
------------------------------------------------------------
------------------------------------------------------------
------------------------------------------------------------
----
>Lates_calcarifer
------------------------------------------------------------
------------------------------------------------------------
------------------------------------------------------------
------------------------------------------------------------
------------------------------------------------------------
------------------------------------------------------------
------------------------------------------------------------
------------------------------------------------------------
------------------------------------------------------------
------------------------------------------------------------
------------------------------------------------------------
--------MQRKG-----------------------------------------------
------------------------------------------------------------
----------------------CLSHLSQAV--AVFEEYNLRRHYESRH---KDKYDSLQ
GQMRADKLSKLKSGL----LAQQNTFVRQAQLNQSSVRASFRVAQLIASSGKPFTDGEFV
KKCMNAVT-EV---CPEKKNVF-----NAVSLSVS-TITRHIEEIGGNVYAQLQQKMKEF
E---FFSLALDESTDVQDTVQRLIFIRGVSANF-EMCKELAALQSLK-GTTTGEDIFGKV
YRTMEELDLDWSKLASITTDGAPSMVGMFRGLIGRMNREMEERG--LIAPLQVHCLIHQQ
ALCCKVL--------TWDSVMKVVVSCINFIRA--KGLKHRQFQEFLSELEPA-HGDVLY
YTEVRWLSRGRVLRRFYELLPEINAFLH---------SQNKTV-PELIEPEWKWHLAFLT
DMTEMLNSFNLQLQ-------------------------GQGKLICEMYSHIKAFEVKPE
LLLGQV---KKHSFIHLPATQNLSAEN----PE-VPFPAEKCVEALEMLKAEFGVRFREL
RVYAKEIRLFQNPF-VADID----------------------------------------
------------------------------------------------------------
------------------------------------------------------------
------------------------------------------------------------
------------------------------------------------------------
------------------------------------------------------------
------------------------------------------------------------
------------------------------------------------------------
------------------------------------------------------------
------------------------------------------------------------
----
>Myripristis_murdjan
------------------------------------------------------------
------------------------------------------------------------
------------------------------------------------------------
------------------------------------------------------------
------------------------------------------------------------
------------------------------------------------------------
------------------------------------------------------------
------------------------------------------------------------
------------------------------------------------------------
------------------------------------------------------------
------------------------------------------------------------
------------------------------------------------------------
------------------------------------------------------------
------------------------------------------------------------
--MRADKLSKLKSGL----IAQQNTFVQQAQLNQASIQASFQVAQLIASSGKPFTDGEFV
KKCLNAVMEEV---CPEKKDVF-----NAVSLSAS-TITRRIEEIGGNVYSQLQQKTKEF
D---FFSLALDESTDVLDTAQLLIFIRGVSANF-EMCEELVALQSLK-GTMTGEDIFGKV
CQTMEELDLDWSKLASITTDGAPSMVGASRGLIGCMNREMEERG--LTAPLQVHYLIHQQ
ALCCRVL--------KWDAVMKVVVSCINFIRA--KGLKHREFQQFLSEMESA-HGDVLY
YTEVRWLSRGRVLRCFYELLPEINAFLH---------SKDKTV-PELIDPEWRWHLAFLT
DVTEMLNSLNLQLQ-------------------------GQGKLICDMYSHIKAFEVKLA
LLLEQV---KKHNFIHLPATQNLSAQN----PA-VPFPAEKCVEALEMLKAEFGVRFREL
HVNAKEIRLFQNPF-AADIDEA--------------QPSYRFELAKLQNCDVLKDTFKPN
SLI-------------------------------DFYA----------------SLPSDT
YPNIKKHAMKMSTLFGSTYICEQTFSHMKLLKTPMRS--------------------RLT
DEHLHQCLRLAVT-RMEPDIQLLTSQMQA-------HSS---------------------
-------------------------------------H----------------------
------------------------------------------------------------
------------------------------------------------------------
------------------------------------------------------------
------------------------------------------------------------
------------------------------------------------------------
----
>Gouania_willdenowi
------------------------------------------------------------
------------------------------------------------------------
------------------------------------------------------------
------------------------------------------------------------
------------------------------------------------------------
------------------------------------------------------------
------------------------------------------------------------
------------------------------------------------------------
------------------------------------------------------------
------------------------------------------------------------
------------------------------------------------------------
------------------------------------------------------------
------------------------------------------------------------
------------------------------------------------------------
--MRADKLAKLKSGL----LTQQNTFVRQAQLNQASIRAGFWVAQLIASSGKPFTDGEFV
KKCLNAVVEEV---CPDKKDVF-----NAVSLSAS-TITRRIEEIGGNVYAQLQQKMKEF
D---FFSLAMDESTDVQDTAQLLIFICGVSANF-EMCEELAALQSLK-GTTMGEDIFGKV
CQTMEELDLDWSKLASITTDGAPSLVGAFRGLIGRMNREIEKRG--LTAPLQVHFLIHQQ
TLCCKVL--------KWDSVMKVVVSCINFIRA--NGLKHRQFQQFLTELESA-HGDVLY
YTEVRWLSRGRVLRRFYELLPEINAFLH---------LKDKTI-PELIDPEWKWHLAFLT
DVTEMLNSLNLQLQ-------------------------GQGKLICDMYSHIKAFEVKLA
LLLEQV---KKHNFIHLPATQNLSTEN----PA-VPFPAEKCVEALEMLKAEFGVRFREL
HVNAKEIRLFQNPF-VADIDEA--------------QPSYQFELAELQNCDVLKDAFKPN
SLI-------------------------------NFYA----------------ALPNDT
YPNIKKHAMKMSTLFGSTYICEQTFSHMKHLKTPTRS--------------------RLT
DEHLHQCLRLAVT-RMEPDINLLTSQMQA-------HSS---------------------
-------------------------------------H----------------------
------------------------------------------------------------
------------------------------------------------------------
------------------------------------------------------------
------------------------------------------------------------
------------------------------------------------------------
----
>Oreochromis_niloticus
------------------------------------------------------------
------------------------------------------------------------
------------------------------------------MAG---------------
----------------KKC-----------------------------------------
------------------------------------------------------------
------------------------------------------------------------
------------------------------------------------------------
------------------------------------------------------------
------------------------------------------------------------
------------------------------------------------------------
------------------------------------------------------------
---------TAK------------------------------------------------
--------------------------------RKYE-----------------DEHRT--
FLTEWESLYFFV--KRNGKPF-CLI-CQTSL--AHFKASNLQHHFSSLHANIDQEFPKGT
-ELRKHELATLKSQA----EKQIQFFQKFTKRSETITLASYQLAWNIARAKKPYNEGEFV
KKCLSDVVEIL---SPENNKLKRMV--SDVQLSHH-TVEHRISYINTAIESQLHSDLQAC
E---YFSVALDESCDIQDKPQLAIFARSVSNDC-VIKEELLDIVPLK-DRTRG---IETM
MAAFEKANLPITKLTAIATDGAPAMMGSVNGLVGLCKADQT-----IPDFWNFHCIIHME
QLVSKSL--------NLDNVMKPVMEIVNYIRT--HALNHRQFKNLIAELDQGLPGDLPL
HCTVRWLAKGQVLSRFFELLDAVKLFME---------EKDKDY-PELSD----------L
K-----------------------------------------------------------
------------------------------------------------------------
------------------------------------------------------------
------------------------------------------------------------
------------------------------------------------------------
------------------------------------------------------------
------------------------------------------------------------
------------------------------------------------------------
------------------------------------------------------------
------------------------------------------------------------
------------------------------------------------------------
------------------------------------------------------------
----
>Labeo_rohita
------------------------------------------------------------
------------------------------------------------------------
------------------------------------------------------------
------------------------------------------------------------
------------------------------------------------------------
------------------------------------------------------------
------------------------------------------------------------
------------------------------------------------------------
------------------------------------------------------------
------------------------------------------------------------
------------------------------------------------------------
------------------------------------------------------------
------------------------------------------------------------
--------------MSFSKCI-CLI-CQSVI--AIPKKGNVERHFRTVHKNYDTDFPPKS
-ELRKRRVKELKSQL----SGQQSFFSQLTSKGKAATEASFRVSHLIVKNKKSFQDGEMV
KEAFVEAADSLFRDFKNKPEILSSI--KALQLSRS-TVTRRSEAMAEDLTQQLWKDITDC
E---CFSLQLDESTDVSDTAQLCIFIRMVFNDM-TAKEELLTVLPMK-EHTRGEDIFQSF
KNFMEKTRLPVCKLVSITTDGAPAMVGRSNGFIAKCREDDA-----FPDSLNYHCIIHQQ
ALCAKML--------NMKEIMDVATKIACSIRA--RSLQRRLFRAHLENADCD-HSELLL
HTDVRWLSRGKFLQRFRELCPEIKEFLR--------VAKHAEY-SQLNDNLWLLDLAFLT
DLTNMLNDLNLELQ-------------------------GKDKTVTNMISSVNAFKRKMQ
HFSSKL---QRHDLANFQNLVSELEMQG--KSC-VQLDNARYKEQIDNCLSEFDKRFQDF
ALLEPIATFMCYPF-QEDAEVVSLASKIATLFH-LNSSGVEDEILTLQADIQLKSRAHG-
----------------------------------QFWN----------------LLTEEK
YPNMRKCATSLTALFGSTYLCESAFSHMKIIKSKYRS--------------------TMT
DDHLEVCLRLAIS-SYCPDYASLADSIQC-------KSS---------------------
-------------------------------------E----------------------
------------------------------------------------------------
------------------------------------------------------------
------------------------------------------------------------
------------------------------------------------------------
------------------------------------------------------------
----
>Labrus_bergylta
------------------------------------------------------------
------------------------------------------------------------
------------------------------------------------------------
------------------------------------------------------------
------------------------------------------------------------
------------------------------------------------------------
------------------------------------------------------------
------------------------------------------------------------
------------------------------------------------------------
------------------------------------------------------------
------------------------------------------------------------
------------------------------------------------------------
------------------------------------------------------------
--------------MSFSKCV-CLI-CQSTI--AIPKKGNVERHFRTAHKNYNTNFPPKS
-ELRKRKVKELKCQL----SGQQSFFSQPTLKAKAATEASFRVSHLIVKNKKSFQDGEMV
KEAFVEAADSLFRDFKNKAEILSSI--KALQLSRS-TVTRRSEAIAEDLTQQLWKDIADC
E---CFSLQLDESTDVSDTAQLCIFIRMVFTDM-TAKEELLTLLPMK-EHTRGEDIFQSF
NNFITKTQLPVYKLVSITTDGAPAMVGRVNGFIAKCREDDA-----FPDFLNYHCIIHQQ
ALCAKML--------NMKEIMDVAMKIACSIRA--RSLQRRLFRAHLEQADCD-HSELLL
HTDVRWLSRGKFLQRFRELCPEIKEFFR--------VAGHAEY-KQLNDGQWLLDLAFLT
DLTNLLNDLNLELQ-------------------------GKDKTVINMISSVNAFKRKMQ
HLSSKL---RRHDLANVQNLASELEMQG--KAC-VQLDSARYTEQIDKCLSEFDKHFQDF
FLLEPIATFMCYPF-REDAEVDSLASKISTLFH-LNSSGVEDEILTLQADIQLKSRAHG-
----------------------------------EFWN----------------LLTEEK
YPNMRKCATSLTALFGSTYLCESAFSHMKIIKSKYRS--------------------TIT
DGHLEVCLRLAVS-SYCPDYASLADSIQC-------KSS---------------------
-------------------------------------E----------------------
------------------------------------------------------------
------------------------------------------------------------
------------------------------------------------------------
------------------------------------------------------------
------------------------------------------------------------
----
>Sphaeramia_orbicularis
------------------------------------------------------------
------------------------------------------------------------
------------------------------------------------------------
------------------------------------------------------------
------------------------------------------------------------
------------------------------------------------------------
------------------------------------------------------------
----------------------------MAEG----------------------------
------------------------------------------------------------
------------------------------------------------------------
------------------------------------------------------------
------------------------------------------------------------
-----------------------------------------------------KRAKTYH
FHPEWEQDYFFV--YSHSKPV-CLI-CNTTV--ALAKKGNLEWHFKTVHRSYERDFPAKT
-LLRATKVRDLKAQL----AARQSIFTTPKTQSKAATIASYRVSHVLAKHNKPFKDGDIV
KEAFLEAADSLFDHFKNKTEIVDAI--KGVQLSRN-TATRWCEGMAVDVEEQLRRDIDAC
E---CFSLQFDESTDMVDVAQLCVFIRMVFEDM-STKEELLTILPLK-GHTRGEDIFNAF
MGFVSGTKLPLFKLISITTDGAPSMVGRTSGFIALCKESES-----FPDILNYHCIIHQQ
VLCGKIL--------NMKEVMDVAMKIVCSVRA--RSLQRRLFRAHLEENDAE-HTDLLL
HTDVRWLSRGKFLDRFMELLPEIKDFLR--------LSKHMDYHTKLEDHQWLLDLSFLT
DLTGELSELNLELQ-------------------------GKGKDVVNMMSSVSTFKSKLK
LMSNRL---RLGNLCNFPHMQAELQRQG--KGV-TQLDSARYEEHVQSISSEFERRFTDF
ASIEPIASYMCYPF-GASIDVGDIAAKVKSLFD-FESSTLEDEILTLQNDIEMKARSTSA
QRG-EHV---------------------------VFWK----------------LLVAEK
YPNLRRCALNLTALFGSTYLCESAFSHMNIIKSKYRS--------------------TMT
DDHLAACLRLATS-SYTPNYEKLASSSQC-------QVS---------------------
-------------------------------------H----------------------
------------------------------------------------------------
------------------------------------------------------------
------------------------------------------------------------
------------------------------------------------------------
------------------------------------------------------------
----
>Podarcis_muralis
------------------------------------------------------------
------------------------------------------------------------
------------------------------------------------------------
-----------MERWVRECGAETSSQA---------------------------------
--------VALAEIF---------------------------------------------
----------------------LLTQAEEK------KQEDQQ------------------
--GQGLF----GADFSEAEKTSTDTKHSP------------------LRKGI--------
----------------------------VPEGDGGTSWQGYGML----------------
--PAIRAQQSLL-----------CGGRETASG-------------------QPDKDLAT-
LKGAAMYLSKEERALLDPE------QRAAHR---------QLVMKSCGIMAPLG------
--------GERWEVESKGEPRGMSP------------------------ER----GRCKK
SEEQ-----KRKTE------------INHKRRTKSP--VSEDG----------DYHEITV
QGKIGRI-------------------------RKRSEK----PVIKISEPPTVKRQRTYF
FNKEWEERYCFV--DLNGKCV-CLV-CSSTV--AVSKKHNVQRHYERNHSSFAKDYPLDS
-ELRKKKVHEMKSKL----AIPPTPATRPVVQSKNNTMASFKIASLLAKRKKPFVDGDLL
KEIFLTAGDSMFEGFPNKKEILAAI--QKLQLSGN-TITRRIESISRDLDYQLQSDLQNC
L---WFALQFNESTDITDPSQMAVVARMVLSDL-SVIEELLRILPLK-GKTRGENIFQTF
KDFAMEINLPLHKLSSITTDEG-AATGCIGGFIAQCQQDES-----FPKFVSYHCIIHQE
ALCAKVL--------RFKHIMDVVKKIINSIRA--VSSKHRLYKALLEDVDAE-HNDLLL
HSEGRWLSKGKVLARFLNLIEEIKEFFR---------SKDQYV-EQLDDRFWLMDLAFLA
DLMQKLNILNFELQ-------------------------GKDKHISGMVTAVNAFKDKLR
LWKSHL---ERKSLLYFPSMKQVIGE--------NDFNGVPFVGYLEILEEQFLTQFEQL
IDIEPVVSFFANPFDSIDVTVT--AMAIAELCQ-AGLEEIELEIVDLQNDLVLKSHS---
---------------------------GHD----NFWN----------------QVGSQK
FPLLKKTAAKVNSYFGSAYPCESLFSARKFIKSKNRT--------------------RLT
PKHLDDCLRAAIS-SYTPNYSKLADDMQC-------QAS---------------------
-------------------------------------H----------------------
------------------------------------------------------------
------------------------------------------------------------
------------------------------------------------------------
------------------------------------------------------------
------------------------------------------------------------
----
>Xiphophorus_hellerii
------------------------------------------------------------
------------------------------------------------------------
------------------------------------------------------------
------------------------------------------------------------
------------------------------------------------------------
------------------------------------------------------------
------------------------------------------------------------
------------------------------------------------------------
------------------------------------------------------------
------------------------------------------------------------
------------------------------------------------------------
------------------------------------------------------------
------------------------------------------------------------
------------------------------------------------------------
------------------------------------------------------------
-------------------------------MSRH-TVETRISDINNALESDLHADLNAC
A---YFSVALDESCDIQDKPQLAIFVRMISEDC-VVKEELLDIVPLK-DRTRGTDVKEAM
MEVFKTANMSLEKLTAIATDGAPSMIGSVNGLVGLCKGDDL-----FPDFWNFHCIIHRE
QLVSKTL--------NLDHVMKPMMEIVNYIRT--HALTHRQFKNLIADLDGDLPGDLPL
HCAVRWLSRGKVVSRFLELLEPVKLFMA---------EKNKSY-PQLSDPKWLMDLAFLV
DMLSHLDKLNLDLQ-------------------------GKLKTLPDLTQSVFSFVNKVK
LFKVHI---QNGNLSHFPSLRSAQQKAG------IRMNMGQYVKMLAQLYGSITSRFEDL
QQKRPQIALLIDPF-NAEADCL--KSPLV-----TDEAASELEMVELREDDRLKSLLKEG
PV--------------------------------AFWR----------------VVPTEK
YPCVKRAALKLLSMFSSTYVCESLFSTLKHVKSKHRS--------------------VLT
DTHVKELLRVATT-EYQPDLQRITRNKRC-------QKS---------------------
-------------------------------------H----------------------
------------------------------------------------------------
------------------------------------------------------------
------------------------------------------------------------
------------------------------------------------------------
------------------------------------------------------------
----
>Protobothrops_mucrosquamatus
------------------------------------------------------------
------------------------------------------------------------
---------MRENLR-------------------------PTMDKL--------------
------------------C-----------------------------------------
------------------------------------------------------------
------------------------------------------------------------
------------------------------------------------------------
------------------------------------------------------------
------------------------------------------------------------
------------------------------------------------------------
------------------------------------------------------------
----------KK------------------------------------------------
--------------------------------RKIS-----------------EEHRM--
FNDTWTYSFAFT-TDKTGLPV-CLI-CGEKL--ANNKKSNVARHFQNKHAAFAEKYP--D
GDERKKAVLELMQKADLKIDLSKNHFKK--NSANSTTYASFVAAQEIVRHGKPFTDGDYI
KESFVKISEHLFSDFENKSEIVQKI--RDMPLSAK-TVKDRTVEMAENITRQQIKDINSA
V---AYSIACNASK-----EQVALFCRYVNSA--GPQEEMIELIPLK-GQTRGGDIYEAV
LDYLRTNEINTTHLVSVATDGAPSMTGAQDSFVALLQESL------GRRLLTFHCILHQE
ALCAQTFP------PECAEVMNVVIQVVNKIMA--QGSNRHQFHFLLEEVKST-SSDLLL
HNKVQWLSRGEVLKRFAACLEEVKIYLG---------SRGLTF-PELQWPEWLERLHFMV
DMTAHLNTLNTTLQ-------------------------GKGGTALHMLEELLAFEHKLA
VFAKDL---ERGTLSHFPSLREFKRAH-------DVTNLEHLQSAITTMQTSFGKRFCEL
REEKNTLSFPVAPL-TIDPSLL----NMTAFAG-VSQPDLEMELADIADKDMWVSKFQRL
TANLEEVARQKAVLAQNDKWSEIERLPKPEKLIFDAWN----------------AIPV-T
YTNMKKYAFGVLSIFGSTYICEQVFSNMNYIKNKYRS--------------------RLT
GSSLQSCVKMKLT-SYRPDVQTLCAEIES-------QKS---------------------
-------------------------------------H----------------------
------------------------------------------------------------
------------------------------------------------------------
------------------------------------------------------------
------------------------------------------------------------
------------------------------------------------------------
----
>Oryzias_latipes
------------------------------------------------------------
------------------------------------------------------------
-----------------------------------------MMD----------------
------------------------------------------------------------
------------------------------------------------------------
------------------------------------------------------------
------------------------------------------------------------
------------------------------------------------------------
------------------------------------------------------------
------------------------------------------------------------
------------------------------------------------------------
-----------K------------------------------------------------
--------------------------------RKIS-----------------EDNRT--
FNATWADSFAFT-ADETGLPV-CLI-CGEIL--ANDKKSNVARHFENKHSAFAKKYP--K
GEERKKAVSELMQKA----DVSRSHFKKWIKTGNSTTCTSFVVAQEIVKHGKPFTDGEYL
KETFIKISKHLFSDFKNKDEILQKI--KDMPLSAK-IVQDRSVNMAENVTRQQIEDINSA
L---AYAIACNMSKDKNDIEQIALFCRYVSAA--GPQEEMIELIPLK-GQTRGEDICEAV
LHCLRTKEIKTTHLVPVASDGAPSMTGAQKGFVALLQKSL------DRKLLTFHCILHQE
ALCAQTFP------PECTQVMDLVIQIVNKIMA--NGLNHRQFRSLLDELDSA-YSDLLL
HNKVRWLSRGVVLKRFAACLEEVKVFLS---------NKGLTF-PELEQPEWQEKLHFMV
DMTAHLNTLNTSLQ-------------------------GKGGTALHMLEEVLGFERKLT
VFATDL---KRGTLYHFPALREFQQAG-------NAINSQYLKSVITAMQTSFGKRFCEF
RQEKHTLSFPVTPL-TIDPSQL----NMTAFAGVVSQPDLEMELADI-----WVFKFKSL
TAYLENVSRQKAVLAQNHKWSDIANLPKQDKLVFETWN----------------AIPD-S
YINMKRYAFGVLEIFGSTYICEQVFSNVNFIKNKHRS--------------------RLT
HISLRSCLKMKVT-SYSPDVKKLCSEVQE-------QKS---------------------
-------------------------------------H----------------------
------------------------------------------------------------
------------------------------------------------------------
------------------------------------------------------------
------------------------------------------------------------
------------------------------------------------------------
----
>Takifugu_rubripes
------------------------------------------------------------
------------------------------------------------------------
------------------------------------------MSHQ--------------
------------------CQQPSPSLA---------------------------------
------------------------------------------------------------
------------------------------------------------------------
------------------------------------G-----------------------
----GTTAGTPT------------------------------------------------
------------------------------------------------------------
------------------------------------------------------------
------------------------------------------------------------
---TVSMKRAQK------------------------------------------------
--------------------------------RKNS-----------------EENRE--
FNAAWTSAFAFT-ANDAGLPA-CLI-CGEKL--SNNKKSNVERHFQSKHLAFAEKYP--T
EDERQRAISELQRQA----EERKLSFKKWISSPQSTTAASFLAAQEIVKRGKPFTDGEYI
KETFIQISEHLFSDFKNKNEIVQKI--KDMPLSAK-TVKDRTIKMAANISSKQIDDINSA
Q---AFSIGCDESSDVNDIEQIALLCRYANAN--GPQEELIELIPLK-GQTRGQDICDAV
VSCLKDKGINTTHLVSVSIDGAPSMRGAQKGFVNLLQKSL------GRDLMTFHCIIHQE
ALCAQTFP------PECVEVMNLVIKIVNKIIA--NGLSHRQFCSLLEEVENT-YSDLLL
HNRVRWLSSGEVLKRFAACLEHVKTFLG---------NKGLGY-PELEDPSWLEKFYFMV
DMTSYLNMLNKNLQ-------------------------GQGSTALHMLEEILAFERKMT
VFARDV---QNGTLSHFPSLREFKEAN-------NHINCDYFHRAITAMQAAFEKRFSEF
RKEKQTLSFPVAPL-NSDPSLL----NTSAFTG-VSKPDLEIELADIADKVLWVNKFKSL
SADLEEVVRQRATLAKEHKWSDMEQLPQPDKLIFATWN----------------AIPD-T
YINMKRCAFGVLSIFGSTYLCEQVFSSMNIIKSKYRS--------------------RFT
SETLQSCVKMKVT-SYSADIGKICREMQT-------QKS---------------------
-------------------------------------H----------------------
------------------------------------------------------------
------------------------------------------------------------
------------------------------------------------------------
------------------------------------------------------------
------------------------------------------------------------
----
>Erpetoichthys_calabaricus
M--------------------GG-------------------------------------
------------------------------------------------------------
-------AALPVRLL-------------------------AAEDDV--------------
------------------C-----------------------------------------
------------------------------------------------------------
------------------------------------------------------------
------------------------------------------------------------
------------------------------------------------------------
------------------------------------------------------------
------------------------------------------------------------
------------------------------------------------------------
-------AAAGR------------------------------------------------
--------------------------------QPIR-----------------EAAR---
------------------LPLRCRA-CRKEE--DRAEGRRVIR---------SQEME--M
RDE--KLLAELIRKV----NMSKNNFKKWVKSANTTTYASFVATQEIVKHRKPFTDGEYI
KEAFINISEHLYMDVKNKNEIVQKI--KNMPLSAK-TVKDRTLKMAENISKQQIQDINSV
M---AYSIACDESKDIGDIEQIALFCRYVNSF--GPQEELIELIPLK-DQTRGEDICKAV
LDFLTAKKINTNLLVSVATDGAPSMRGAQKGFVALLQKAL------GRRLLSLHCILHQE
ALCAQTFP------PECTKVMDMVIQIVNKIMA--KGLNHRQFRLLLDEVESK-YSDLLL
HNKVRWLSRGEVLKRFVTCLEEVKTFLD---------SKELTF-AELEQPEWLEKLHFMV
DMTAHLNTLNTTLQ-------------------------GKGGTALHMLEEVLAFERKLT
VFVKDL---QRGTLSHFPSLREFKQSH-------DTINLEYFKSAITAMQSSFGKRFCEF
REEKTTLSFPVTPL-EIDPSLL----NMTAFTG-VNQPDLEMELADIADKDLWVSKFKCL
TATLEDVARQKAILAQNHKWTDIENLPKQDKLVFETWN----------------AIPN-T
YINMKKYAFGVLSIFGSTYVCEQVFSNMNYIKNKHRS--------------------RLT
DDSLQACVKMKVT-SYSPDVQTLCTEVQE-------QKS---------------------
-------------------------------------H----------------------
------------------------------------------------------------
------------------------------------------------------------
------------------------------------------------------------
------------------------------------------------------------
------------------------------------------------------------
----
>Erpetoichthys_calabaricus
------------------------------------------------------------
------------------------------------------------------------
------------------------------------------MA----------------
------------------------------------------------------------
------------------------------------------------------------
------------------------------------------------------------
------------------------------------------------------------
------------------------------------------------------------
------------------------------------------------------------
------------------------------------------------------------
------------------------------------------------------------
-------STKKK------------------------------------------------
--------------------------------RRTE-----------------EEHRE--
FNRDWTELFAFI-CNSDGLPT-CLI-CHEKL--AHNKKSNLERHFTKKHTQFASKYP--A
GEERKKAVDELQKQK----QQSSSMLSNWTQSTSNVNLASFAVSLEIAKKGKPFTDGEYV
KDCFIRASEELFRDFKNKPEILKKI--KDLPLSAK-TVQDRIAKMSSNVTYLQVEDIQLS
S---ALSLAIDESCDIKDTAQVALFVRYMSSQ--GPKEELLGLLPLS-GQTRGEDIANAV
QKCLEDNKIDLNKIVSIATDGARSMTGKNKGATTILQSKI------NHEILTFHCIIHQE
ALCAQTFP------AEIVEVMNLVIKIVNSILS--KALHHRQFKEFLNEMETQ-YSDLLL
HNKVRWLSKGKVLKRFALCLNEINTFLN---------EKGINH-PELENDKWLQKFYFMV
DITAKLNELNLKLQ-------------------------GKGNPAYVLVEELVCFEEKLI
LFAEDI---QSGKLLHFQFLKQYRDKT-----S-ATVDTNYFSTVIKKIKDEFADRFEQF
KTNKTTLAFIVNPL-NTNSNEI----HLEPF-G-IDTGSLEMQLIDLKSKALWSGKFTEL
KSKLEELEVQKYMYVTQQKWTALKEMPRVEALIFDAWN----------------SLPD-C
YSEVKKLAFGVLTIFGSTYS----------------------------------------
------------------------------------------------------------
------------------------------------------------------------
------------------------------------------------------------
------------------------------------------------------------
------------------------------------------------------------
------------------------------------------------------------
------------------------------------------------------------
----
>Periophthalmus_magnuspinnatus
------------------------------------------------------------
------------------------------------------------------------
------------------------------------------------------------
------------------------------------------------------------
------------------------------------------------------------
------------------------------------------------------------
------------------------------------------------------------
------------------------------------------------------------
------------------------------------------------------------
------------------------------------------------------------
------------------------------------------------------------
---------MVK------------------------------------------------
--------------------------------RKSF-----------------EEYRT--
FQDEWTEEFAFV--ERAGSAV-CLI-CNDKI--ASMKRSNMKRHFDTRHATFASKYP--A
GDSRKKACQELLSRV----QASQQQLRVWTRQGDYNS-DSFAGSLAIVRNGKPFTDGEYA
KTFMLDVANELFDDLPNKDKIIKRI--QDMPLLAR-TVRDRAVMMANQVEETQVKDIHAA
P---FFSLALDESTDISHLSQFSVIARYAAGD--TLREESLAVLPIK-GTTRGENLFKAF
IEFAQEKNLPMDKLISVCTDGALCMVGKNKGFVALLRENE------NRPILSFHCIRHQE
ALSAQLRD------GQLGEVMSLVIRVINFIVA--RALNDRQFKTLLDEVGNN-YHGLLL
HSNVRWLSRGKVLSRFAACLNEIWTFLE---------IKGIKH-PELTETEWLLKFYHLV
DMTEHLNQLNVKMQ-------------------------GIGNTVLSLQQAVFAFENKLE
LFIMDL---ETSRLLHFEKLRQFKDACTVSEPT-QNFDLHPLAGFTSSLLQSFKARFGEF
REHTRLFKFITHPN-ECSLNTA----DLSYIPG-VFVRDFETEVADLKASDMWVNKFKSL
NEDLERIA----------------------------------------------------
-------------T------TESSFSHLKNIKSNLRS--------------------RLT
DESLNACMKLNLT-EYQPDYKAISKSMQH-------QKS---------------------
-------------------------------------H----------------------
------------------------------------------------------------
------------------------------------------------------------
------------------------------------------------------------
------------------------------------------------------------
------------------------------------------------------------
----
>Geotrypetes_seraphini
------------------------------------------------------------
------------------------------------------------------------
------------------------------------------------------------
------------------------------------------------------------
------------------------------------------------------------
------------------------------------------------------------
------------------------------------------------------------
------------------------------------------------------------
------------------------------------------------------------
------------------------------------------------------------
------------------------------------------------------------
------------------------------------------------------------
------------------------------------------------------------
------------------------------------------------------------
------------------------------------------------------------
-----------------------------MPLSAR-TVHNRTIMMANQIEATQVKDINAA
P---FFSLALDESTDVSHLSQFSVIARYAVGD--TLREESLAVLPMK-GTTRGEDLFKFF
TELAKEQNLPMDKLISVCTDGALCMVGKNRGFVVLLREHE------KRPILSFHCILHQE
ALCAQMCG------EQLGEVMSLVIQVVNFIVA--RALNDRQFKTLLDEVGNN-YPGLLL
YIN---------------------------------------------------------
----------------------------------------------------------LE
LFIADI---ETGRLLHFEKLGEFKDACTASDTA-QHLDLQQLADFTSNLLQSFKAHFGEF
RERARLFKFITHPH-ECAVDSA----DLSYIPG-VSVRDFELQAADLKASDIWVNKFKSL
NEDLERLARQRAELASKHKWGEMKKLQPADQLIVKTWN----------------ALPV-T
YHTLQCLSIAVLTMFGSTYACEQSFSHLRNIKTNLRS--------------------HLT
DGSLNACMKLNLT-TYQPDYKAISKTMQH-------QKS---------------------
-------------------------------------H----------------------
------------------------------------------------------------
------------------------------------------------------------
------------------------------------------------------------
------------------------------------------------------------
------------------------------------------------------------
----
>Archocentrus_centrarchus
------------------------------------------------------------
------------------------------------------------------------
------------------------------------------------------------
------------------------------------------------------------
------------------------------------------------------------
------------------------------------------------------------
------------------------------------------------------------
------------------------------------------------------------
------------------------------------------------------------
------------------------------------------------------------
------------------------------------------------------------
---------MAK------------------------------------------------
--------------------------------RKKD-----------------EEYRT--
FQQEWTDEFAFV--ERAGSAV-CLI-CSDKI--ASMKRSNIKRHFDTRHTTFASKYP--A
GDSRKKACQELLCKV----QASQQQLRVWTQQGDWNS-ASFAGALAIVRNGKPFTDGEYA
KTFMLDVASELFDDFSDKDKIMKRI--KDMPLSAR-TVHDRTIMMANQIEETQVKDINAA
V---FFSLALDESTDVSHLSQFSVIARYAVGD--TLHEESLAVLPMK-GTTRGEDLFKSF
TEFAKGKNLPMDKLISVCTDGAPCMVGKNRGFVALLREHE------KRPILSFHCILHQE
ALCAQMCG------EQLGEVMSLVIRVVNFIVA--RALNDRQFKTLLDEVGNN-YPGLLL
HSNVRWLSRGKVLSRFAACLSEIRTFLE---------MKNIEH-PELANTEWLLKFYYLV
DMTEHLNQLNVKMQ-------------------------GIGNTVLSLQQAVFAFENKLE
LFIADI---ETGRLLHFEKLGEFKDACTASDPA-QHLDLQQLAGFTSNLLQSFKARFGEF
RERSRLFKFITHPH-ECAVDSA----DLSYIPG-VSVRDFELQVADLKASDMWVNKFKSL
NEDLERLAQQQAELASKHKWGEMKKLQPADQLIVKTWK----------------ALPV-T
YHTLQRVSIAVLTMFGSTYACEQSFSHLKNIKTNLRS--------------------RLT
DGSLNSCMKLNLT-TYQPDYKAISKTMQH-------QKS---------------------
-------------------------------------H----------------------
------------------------------------------------------------
------------------------------------------------------------
------------------------------------------------------------
------------------------------------------------------------
------------------------------------------------------------
----
>Cyprinus_carpio
------------------------------------------------------------
------------------------------------------------------------
------------------------------------------MSL---------------
------------------------------------------------------------
------------------------------------------------------------
------------------------------------------------------------
------------------------------------------------------------
------------------------------------------------------------
------------------------------------------------------------
------------------------------------------------------------
------------------------------------------------------------
---------SRK------------------------------------------------
--------------------------------RKVD-----------------EENRV--
FKDDWTERYAFILPQSSTKPF-CLI-CNETV--GVVKSGNVKRHYETKHGHFERQYPQNT
-EVRTAKLRQLKSSY----ESTNKLLVRAVTQQERATEASFRVAWVLGKNMKPFTDAEIV
KECLVEIDALF--EGKERQEMSEKL--KKIPLSND-TSTRRTEVLAHDLVKQLTDDIKDA
P---CLSLAVDESTDSTDQAQLCVFVRYFSKAKGTFCEDILGLTPLC--HTRGEDIYEAI
MQMLNERGIDVKHIVSITTDGAPAMIGKEKGAVQRLKEQ-------HSDLLTYHCIIHQS
VLCASLG-------KEYSDVMETIMKLVNYLRA-SSALQHRLLRAFLTEVNAA-YDDLLL
HNNVRWLSKGRVLERFWAIRKDLEMFLSQ-----QKNVKASHYLDFLRDNDTMEVVAFLV
DITSHLNELNLKLQ-------------------------GQGNTVCDLMAAVRSFERRLE
IFKSDI----TGPHIHFPTLLQQT----------NGNHHRHHLSFLEKLAENFRMRFEGF
NVGRQVLLCIPSPFLVKNVEEF--SKEIKSIFPWASMASLQTELIDLQ------------
----------------------------------EMW-----------------------
-------------L------CRSGL-----------------------------------
------------------------------------------------------------
------------------------------------------------------------
------------------------------------------------------------
------------------------------------------------------------
------------------------------------------------------------
------------------------------------------------------------
------------------------------------------------------------
----
>Notothenia_coriiceps
------------------------------------------------------------
------------------------------------------------------------
------------------------------------------------------------
------------------------------------------------------------
------------------------------------------------------------
------------------------------------------------------------
------------------------------------------------------------
------------------------------------------------------------
------------------------------------------------------------
------------------------------------------------------------
------------------------------------------------------------
------------------------------------------------------------
------------------------------------------------------------
------------------------------------------------------------
------------------------------------------------------------
------------------------------------------------------------
------------------------------------------------------------
------------------------MIGKERGFASRLCAE-------HPTVNTLHCIIHQS
VLCAKLS-------GELKETMETVVKIVNHIRS-TSSLQHRLFKMLLQEQEAA-YSDLLQ
HNDVRWLSRGRVLERFFALRKEVSEFLSS-----QKSSKAKDLLARMQKPDFIGQIAFLC
DIMGHLNTLNLQLQ-------------------------GGGSSVAEIIEKVSAFRVNLD
LFLPDV----MGRKIHFPTLRNV--------PV-SSAAMAGMKGLLKSLAENFSERFNDF
KIPKQVLLFVRNPF-AVDVSGS-CPAEAKAVMPGIDEAAFQLELVQIQSSDVLKAKFGEE
GLC-------------------------------EFWAHSTH-----------------Q
FHHCRRLAIYLLTMFGSTYICKSGFSTMNLIKNQHRN--------------------RLT
DEHLNQCMQLALT-SHRPEFSKLAMARKC-------NFS---------------------
-------------------------------------H----------------------
------------------------------------------------------------
------------------------------------------------------------
------------------------------------------------------------
------------------------------------------------------------
------------------------------------------------------------
----
>Crocodylus_porosus
------------------------------------------------------------
------------------------------------------------------------
------------------------------------------MAK---------------
---------------------------HV-------------------------------
------------------------------------------------------------
------------------------------------------------------------
------------------------------------------------------------
------------------------------------------------------------
------------------------------------------------------------
------------------------------------------------------------
------------------------------------------------------------
---------SKK------------------------------------------------
--------------------------------RKIK-----------------EENNR--
FPEHWEVDY---------------------------------------------------
-------TEQLSSAA-----------------------ASYAVTLQLAKAKKPYSDGDLV
KKCAIEMARAF--GDENMVKNF-----ETVSLSHQ-TVAQRIEDMSNQVCEKLLYNVKKC
R---YFSLSLAEITDQTDTSQLLIFIRTVEEDF-SVKEELLSLVSLH-DTTKGTDIFEAL
QNSVSEYG-GFEKCTCIATDGGRTVIGSEFGLSDLLKKS-------GVTCPMIHCVIHQE
SLCGKWV--------KQAEAMKVVVKVTSLICGGNKSLLHSKFHSFLEEMQLV-YGDLPL
DSEIRWLSAGKVLIKFFALRKEIPVFLKE-----QVKTDTTELEERFLSPQFLAELAFLT
DTTTHLNELNLKLQ-------------------------SKNNTISDLFGCVNGFRRKLK
LFKVGL---EKGDLIHFPSCKELEKEM----ENFEGVNFLEFSSNVDAMVTEFDNRFTEL
ELLKNTLMLFNNPL-GSVLENQ--------------SSNIQLELCDLQADPFLAGR----
----REIGQ-------------------------DFFK----------------LIPENR
FPHLRDLGLKIVSMFGSTYLCESAFSTMKSIKSQYPC--------------------SLT
DEALTRSLRLALT-EESVDIGPLVQKMED------PQFS---------------------
-------------------------------------H----------------------
------------------------------------------------------------
------------------------------------------------------------
------------------------------------------------------------
------------------------------------------------------------
------------------------------------------------------------
----
>Gavialis_gangeticus
------------------------------------------------------------
------------------------------------------------------------
------------------------------------------MAK---------------
---------------------------HV-------------------------------
------------------------------------------------------------
------------------------------------------------------------
------------------------------------------------------------
------------------------------------------------------------
------------------------------------------------------------
------------------------------------------------------------
------------------------------------------------------------
---------SKK------------------------------------------------
--------------------------------RKIK-----------------EENNR--
FPEHWEVDY---------------------------------------------------
-------TEQLSSAA-----------------------ASYAVTLQLAKAKKPYSDGDLV
KKCAIEMARAF--GDENMVKNF-----ETVSLSHQ-TVAQRIEDMSNQVCEKLLYNVKKC
R---YFSLSLAEITDQTETSQLLIFIRTVEEDF-SVKEELLSLVSLH-DTTKGIDIFEAL
QNSVSEYG-GFEKCTCIATDGGRTVIGSEFGLSDLLKKS-------GVTCPMIHCVIHQE
SLCGKWV--------KQAEAMKVVVKVTSLICGGNKSLLHSKFHSFLEEMQLV-YGDLPL
DSEIRWLSAGKVLIKFFALRKEIPVFLKE-----QVKTDTTELEERFLSPQFLAELAFLT
DTTTHLNELNLKLQ-------------------------SKNNTISDLFGCVNGFRRKLK
LFKVGL---EKGDLIHFPSCKELEKEM----ENFEGVNFLEFSSNVDAMVKEFDNRFTEL
ELLKNTLMLFNNPL-GSVLENQ--------------SSNIQLELCDLQADPFLAGR----
----REIGQ-------------------------DFFK----------------LIPENR
FPHLRDLGLKIVSMFGSTYLCESAFFTMKSIKSQYPC--------------------SLT
DEALTRSLRLALT-EESVDIGPLVQKMED------PQFS---------------------
-------------------------------------H----------------------
------------------------------------------------------------
------------------------------------------------------------
------------------------------------------------------------
------------------------------------------------------------
------------------------------------------------------------
----
>Hermes_transposase
------------------------------------------------------------
------------------------------------------------------------
------------------------------------------------------------
-----------MQKM---------------------------------------------
------------------------------------------------------------
------------------------------------------------------------
------------------------------------------------------------
------------------------------------------------------------
------------------------------------------------------------
----------------D-------------------------------------------
------------------------------------------------------------
-----NLEVKAKI-----------------------------------------------
----------------------------NQGLYKITPRHKGTSFIWNVLADIQKEDDT--
LVEGW----VF-----------CRK-CEKVLKYTTRQTSNLCRHKCCASLKQSRELKTVS
ADCKKEAIEKCAQWV--------------------------------VRDCRPFS--AVS
GSGFIDMIKFF---IKVKAEYGEHVNVEELLPSPI-TLSRKVTSDAKEKKALISREIKSA
VEKDGASATIDLWTDNYIKRNFLGVTLHYHENN-ELRDLILGLKSLDFERSTAENIYKKL
KAIFSQFNVEDLSSIKFVTDRGANVVKS------------------LANNIRINCSSH--
-LLSNVLENSFEETPELNMPILACKNIVKYFKK--ANLQHRL------------RSSLKS
ECPTRWNSTYTMLRSILDNWESVIQILSEAGETQRIVHINKSI------------IQTMV
NILDGFERIFKELQTCSSPSLCFVVPSILKVKEICSPDVGDVADIAKL--KVNIIKNVRI
IWEENLSIWHYTAFFFYPPALHMQQEK------------------VAQIKEFCLSKMEDL
ELINRMSSF--NELSATQLNQSDSNS--------HNSIDLTSHSKDISTTSFFFPQLTQN
NSR------------------EPPVCPSDE---FEFYRKEIVILSEDFKVMEWWNLNSKK
YPKLSKLALSLLSIPASSAASERTFSLAGNIITEKRN--------------------RIG
QQTVDSLLFLN---SFYKNFCKLDI-----------------------------------
------------------------------------------------------------
------------------------------------------------------------
------------------------------------------------------------
------------------------------------------------------------
------------------------------------------------------------
------------------------------------------------------------
----
